# Supplementary material for: Exploring hub genes and crucial pathways linked to oxidative stress in bipolar disorder depressive episodes through bioinformatics analysis
Source: Front Psychiatry. 2024 Mar 6;15:1323527. doi: 10.3389/fpsyt.2024.1323527 (PMC10950934; doi:10.3389/fpsyt.2024.1323527)
Supplement: Supplementary file 2 [file Table_2.xlsx]

## Sheet: Sheet1
Table S2: Differentially expressed genes between HC and BD samples in GSE5329.
Tag	GSM123182	GSM123183	GSM123184	GSM123185	GSM123186	GSM123187	GSM123188	GSM123189	GSM123190	GSM123191	GSM123192	GSM123193	GSM123194	GSM123195	GSM123196	GSM123197	GSM123198	GSM123199	GSM123200	GSM123201	GSM123202	GSM123203	GSM123204	GSM123205	GSM123206	GSM123207	GSM123208	GSM123209	GSM123210	GSM123211	GSM123212	GSM123213	GSM123214	GSM123215	GSM123216	GSM123217	GSM123218	GSM123219	GSM123220	GSM123221	GSM123222	GSM123223	GSM123224	GSM123225	GSM123226	GSM123227	GSM123228	GSM123229	GSM123230
TAC1	119.499	81.2625	159.964	195.252	64.1469	82.5154	147.124	96.8826	110.639	127.464	70.047	60.4516	92.4905	36.9294	131.99	77.5332	39.4709	110.732	31.1341	143.507	61.4727	158.532	58.1162	30.4133	27.7585	71.6897	26.1183	52.9899	86.0661	82.3556	88.2815	155.866	107.149	129.574	127.154	162.568	84.3375	76.403	126.29	137.192	117.062	95.5947	207.003	172.906	166.218	147.235	244.613	116.587	171.174
ECHDC2	167.531	133.567	173.096	136.937	176.39	160.179	135.083	137.806	127.171	135.565	141.651	167.452	214.596	183.669	143.449	110.43	182.977	152.953	166.599	115.594	187.318	149.926	210.588	194.057	208.131	170.695	151.929	169.719	120.033	130.932	120.646	143.717	162.464	201.376	118.124	123.157	127.947	142.884	131.895	124.469	135.198	143.123	104.941	119.808	142.189	132.093	120.237	118.919	113.849
CAND1	148.997	105.331	103.048	123.679	126.166	104.404	161.284	122.831	95.0529	114.7	125.901	137.834	126.593	79.1423	113.804	107.717	89.2238	141.019	68.8796	125.071	87.3116	132.583	69.5193	76.3021	64.2234	113.816	70.5113	83.4583	127.895	138.279	111.11	132.123	112.414	107.83	199.965	165.783	89.0562	144.082	147.323	115.011	134.952	96.7501	157.305	180.723	157.202	176.287	219.288	140.965	148.941
PSMD7	420.676	297.987	412.515	378.753	329.372	351.32	419.013	383.012	358.527	389.421	295.598	333.343	322.099	215.799	322.523	373.254	305.857	449.001	219.922	411.096	322.005	425.006	255.753	259.367	196.598	328.389	209.845	278.809	329.262	347.201	372.568	495.041	364.784	380.889	361.051	369.993	340.564	345.254	414.98	434.305	449.065	312.634	416.146	422.392	398.343	409.293	435.455	348.327	457.485
EIF5	393.475	319.268	450.296	433.715	359.568	313.409	396.359	375.227	365.988	385.042	296.132	348.764	321.574	183.145	250.298	381.083	226.727	482.489	208.033	400.442	248.796	473.31	255.792	195.848	116.53	290.039	146.292	224.645	345.822	344.332	322.089	441.783	373.255	313.752	416.995	445.993	248.799	396.293	357.077	431.828	442.009	272.655	378.888	430.212	438.57	529.633	543.819	372.667	411.221
NDUFA5	359.412	222.105	320.242	334.056	242.367	212.692	272.453	218.431	189.198	251.371	303.792	162.43	281.822	136.953	251.053	246.79	161.662	301.276	132.252	287.944	244.704	229.818	163.103	157.001	137.728	297.893	145.559	221.371	271.736	317.529	250.175	250.302	235.34	206.614	323.921	256.285	193.709	247.893	254.616	210.98	306.11	195.575	282.067	321.076	315.55	348.406	437.984	241.415	397.048
KCNK1	308.409	421.759	343.089	456.966	323.965	360.412	502.84	320.071	287.078	407.276	316.264	442.487	316.903	204.484	363.116	475.928	296.384	493.609	230.36	441.171	235.043	569.72	184.8	293.679	169.001	392.044	178.901	302.991	455.857	388.226	412.376	440.751	291.147	381.092	480.667	454.019	297.463	341.25	463.518	477.242	457.92	299.298	460.41	476.331	505.177	339.326	581.649	431.455	535.899
SUCLA2	420.408	299.322	311.79	359.499	318.548	339.021	442.231	288.066	264.76	342.285	342.916	239.223	297.028	140.887	318.358	314.335	242.643	462.783	126.857	413.632	236.484	395.161	152.597	143.868	85.8973	306.892	107.118	209.116	329.787	327.582	255.333	327.228	317.808	299.27	432.62	373.022	264.798	368.413	360.779	340.788	412.597	203.742	344.637	451.429	408.074	443.76	561.709	321.451	504.023
PRKACB	1564.63	1498.53	1382.07	1938.05	1814.33	1649.47	2055.18	1556.4	1403.31	1789.36	1590.68	1839.52	1691.41	1158.31	1792.33	1714.43	1413.04	2016.43	1020.1	1947.75	1420.64	1975	1170.16	1418.97	1060.08	1693.04	1160.4	1345.83	1896.99	2161.35	1591.31	1461.88	1262.41	1405.9	2215.63	1975.12	1516.38	1894.39	2053.06	1802.35	2153.01	1469.99	2234.89	2258.16	2234.3	2319.1	2447.39	1821.54	2177.22
SST	406.947	474.539	859.979	303.869	208.728	472.136	439.281	291.345	386.592	709.686	215.958	98.0968	202.825	148.831	773.464	442.964	260.92	329.393	61.4229	419.337	174.706	445.165	224.096	206.099	121.596	195.926	113.522	135.048	380.193	259.644	353.949	587.883	653.877	626.915	422.603	498.499	500.308	427.396	512.686	450.589	606.421	324.591	611.214	471.696	597.937	365.945	523.263	709.06	512.075
RCHY1	120.677	86.3362	108.009	162.239	135.725	112.73	170.492	159.415	146.875	142.414	120.511	150.426	181.747	63.3005	131.68	117.769	130.772	176.407	95.5991	145.82	106.597	170.49	59.4894	72.0356	79.0343	165.926	79.242	104.789	155.296	124.578	111.781	140.642	119.696	124.51	185.243	175.844	114.742	184.885	194.035	114.364	202.334	76.9537	179.394	171.147	168.998	225.187	225.443	119.886	176.75
NEUROD6	272.624	592.966	428.179	448.514	502.827	468.781	595.159	369.997	478.859	564.978	299.146	342.849	520.278	437.055	624.235	435.973	395.339	574.815	272.06	441.274	382.682	505.031	307.929	318.321	292.831	471.696	405.891	361.644	610.346	463.936	473.991	368.335	344.227	558.744	726.974	584.132	391.448	566.873	626.598	533.118	494.029	464.49	575.846	591.297	678.72	440.409	891.262	578.226	538.911
DNM1L	198.497	207.591	145.14	172.133	213.071	171.662	316.82	223.894	212.861	220.269	207.675	332.552	207.98	135.441	202.095	247.191	172.097	363.98	167.96	294.284	179.377	348.229	129.913	122.259	95.7668	189.762	112.473	139.435	284.085	375.696	258.251	236.353	163.9	145.741	401.488	344.873	160.391	300.213	411.382	304.954	310.84	162.944	374.564	315.353	403.075	344.734	419.265	242.393	341.106
EEF1E1	102.223	95.8715	80.46	109.078	96.986	61.0732	110.746	90.8388	87.8335	96.7256	109.982	77.5867	108.755	45.8197	104.935	90.231	90.2083	141.831	54.6633	100.37	69.2236	106.677	47.8415	52.7369	43.8066	97.4441	52.2746	75.5912	99.8699	107.079	88.2207	95.6288	79.412	73.7138	139.845	123.205	76.8176	94.3408	116.242	97.9211	98.5525	76.1818	112.466	118.055	125.327	118.924	155.638	107.834	113.062
ARPP19	896.677	884.443	816.776	841.081	846.014	563.209	914.644	621.219	514.234	751.759	605.937	719.772	760.411	288.623	530.735	810.605	442.977	975.146	316.663	875.608	706.806	839.803	376.336	537.386	491.546	840.823	692.339	675.546	970.046	939.322	744.148	789.797	634.36	772.175	1212.02	1003.99	625.06	740.179	815.704	666.456	918.877	532.546	846.627	993.84	881.04	855.884	1246.65	740.134	1092.36
PPA1	1605.55	1446.76	1514.82	1588.89	1433.29	1486.64	1787.3	1571	1457.02	2001.87	1767.25	1680.59	1817.87	918.596	1631.58	1555.96	1592.33	1869.06	1655.03	2091.14	1079.95	992.539	851.892	1073.43	862.477	1537.96	909.25	1212.95	1953.8	1532.19	1655.03	1867.16	1736.06	1577.26	1546.59	1774.98	1552.81	1988.36	1951.2	1782.33	1789.62	1146.64	1857.06	1806.88	2271.6	1930.67	2164.67	1466.68	1844.61
EPS15	682.064	506.271	587.754	786.166	587.784	582.407	744.776	531.091	583.978	669.215	634.659	557.997	664.672	331.696	504.955	668.424	444.684	902.478	365.557	930.687	639.192	715.015	420.949	568.805	424.952	701.622	463.545	542.275	655.215	684.71	519.313	636.132	506.654	563.381	746.87	698.009	545.538	689.958	668.996	683.785	811.633	511.267	774.861	794.134	786.815	858.114	1056.75	675.662	800.697
SEH1L	224.241	149.092	233.188	334.016	188.665	198.103	222.715	232.117	173.849	231.565	197.943	160.212	206.884	101.033	158.989	152.486	111.155	233.617	97.9632	193.689	211.072	254.239	110.781	169.733	134.692	213.41	96.9697	135.727	173.659	198.692	132.916	206.709	178.26	175.322	239.433	257.694	161.423	205.269	242.674	220.656	225.901	187.169	247.475	351.633	233.936	271.653	367.747	180.521	237.569
CDH12	96.3717	53.7937	64.7116	85.5531	79.3249	65.3484	76.7849	80.3466	67.1161	72.5871	79.5587	72.4828	84.3225	52.6289	73.5919	66.8442	56.4002	103.641	63.5009	88.9688	92.5282	101.991	46.5218	59.2222	54.2654	121.926	53.6988	65.5287	107.123	85.8645	50.0052	87.946	66.0649	46.6206	91.059	105.184	74.8647	68.7361	77.9012	103.131	104.805	78.4228	109.639	137.858	105.481	96.9981	135.834	75.2826	105.693
ARMCX3	139.662	66.3462	110.612	179.206	87.7133	164.485	226.427	130.324	155.309	160.116	175.696	117.527	135.278	75.2821	137.094	151.082	121.247	296.304	163.684	221.229	184.869	314.731	158.602	119.786	91.4399	175.648	116.571	166.168	177.923	235.173	97.5077	182.754	98.3644	96.3295	151.562	141.155	137.257	97.4113	178.915	274.514	232.726	179.498	233.515	297.452	229.291	231.981	322.767	186.542	284.125
FGF13	912.721	410.527	655.293	680.471	611.31	450.25	791.834	524.5	402.643	499.467	691.701	497.693	648.178	288.015	561.654	592.267	214.423	704.505	309.837	607.062	704.152	764.119	360.744	255.209	393.951	668.528	313.155	369.265	699.155	637.422	539.698	816.285	397.642	553.837	785.158	695.99	478.863	548.614	700.973	629.096	765.119	422.254	714.218	911.019	696.553	889.018	1032.52	664.345	820.206
MLC1	396.905	154.183	191.003	179.192	343.391	306.782	216.334	239.128	227.847	338.764	199.061	331.257	356.67	384.409	224.458	245.213	317.601	293.387	274.825	210.849	367.629	263.28	267.663	287.205	509.864	222.794	490.651	310.845	213.819	242.631	259.946	347.347	296.129	171.567	142.316	212.063	238.457	271.774	209.216	101.269	204.422	369.765	166.671	137.463	237.367	215.606	223.021	180.058	96.9492
SYNJ1	324.053	279.553	264.409	359.357	282.392	389.777	404.98	296.541	272.202	321.588	421.624	349.135	350.958	188.097	281.52	318.9	185.96	466.632	187.744	459.246	268.647	424.93	175.427	155.826	148.898	378.022	174.171	201.48	390.939	338.211	268.692	303.386	242.994	244.248	488.52	364.921	259.718	360.798	388.441	365.328	403.561	251.978	423.88	500.51	413.41	480.36	606.698	336.545	441.369
HSPA8	2560.46	3582.68	3201.93	2553.72	2227.04	1929.65	3531.29	2857.95	3281.75	3098.31	2630.35	3309.85	2441.5	873.989	3364.18	3263.96	1985.99	3237.47	1053.62	3503.53	1117.29	3406.92	998.726	1262.1	1052	1836.23	1212.15	1912.82	3154.15	3284.24	3432	2805.09	2738.76	2961.29	3759.01	3481.71	2735.42	3061.1	3575.43	3043.18	3131.7	1392.53	3679.06	3442.78	3681.72	3009.68	3662.04	3666.7	3478.51
NELL1	298.691	337.077	318.454	314.465	279.735	248.554	320.32	265.254	214.512	278.863	315.902	226.397	306.299	120.699	266.211	298.1	185.438	268.235	115.968	278.853	172.563	384.618	120.196	111.388	131.791	251.71	116.084	197.519	320.976	340.172	285.917	294.342	306.976	286.357	325.293	305.475	232.106	274.807	328.752	359.627	311.788	186.58	368.492	393.05	322.14	373.326	452.652	365.152	318.742
NBEA	448.937	326.017	327.451	400.921	323.719	235.803	379.99	300.899	272.16	270.654	368.078	291.096	307.807	88.8907	271.517	285.243	178.385	333.484	134.124	304.819	181.997	350.287	91.0372	90.7555	115.49	271.048	105.759	158.936	293.017	303.235	287.652	443.58	281.28	199.441	368.06	349.918	210.185	326.76	342.769	370.287	359.426	194.407	447.351	526.7	365.153	377.341	463.27	364.12	492.22
CAPZA2	309.095	184.339	199.618	300.925	199.633	151.995	285.893	169.3	157.493	234.546	220.591	187.476	231.577	122.748	194.529	161.984	133.273	341.843	95.8554	192.858	104.387	264.504	73.8459	84.9995	71.703	153.779	106.175	138.917	219.96	199.197	184.764	246.606	186.725	142.831	288.844	270.788	160.171	187.758	210.557	254.54	223.819	138.19	324.306	383.193	285.874	235.417	373.667	254.476	304.95
SNTA1	299.945	294.687	278.595	231.521	337.522	305.22	252.883	255.311	223.398	291.16	317.795	280.499	260.297	391.926	221.606	272.909	273.757	236	297.333	223.192	324.436	217.269	311.996	268.198	455.326	279.421	420.902	308.387	232.307	260.93	291.387	300.24	235.862	290.311	233.783	269.218	172.424	274.054	219.243	213.312	236.015	352.87	219.966	232.252	224.273	215.275	207.41	241.759	213.908
DCLK1	986.3	623.386	730.968	862.474	777.966	936.297	993.511	811.863	750.945	987.064	887.289	812.012	756.316	359.021	1035.11	860.962	499.904	1062.13	443.235	1032.35	808.651	1169.67	459.664	511.633	321.612	782.98	383.961	639.099	846.47	951.992	861.314	1027.56	722.307	709.178	941.565	1112.47	830.2	880.743	1256.19	1173.89	1023.92	567.748	1280.19	1036.67	1149.45	1131.85	1281.33	980.581	1106.47
COPS4	547.08	446.496	523.554	485.936	362.911	447.995	508.478	426.906	363.813	537.895	522.573	357.44	455.797	146.134	355.821	396.111	279.99	495.656	175.455	548.405	244.528	626.323	159.549	249.259	150.363	424.741	186.878	326.463	558.189	450.847	414.022	576.834	463.099	501.506	531.397	511.048	395.557	449.166	490.551	451.464	517.454	281.482	470.653	601.116	497.668	554.706	662.77	433.564	539.967
DYNC1LI1	222.548	146.102	234.964	241.406	183.195	219.462	217.38	180.491	171.571	223.537	192.96	151.539	197.12	112.899	177.46	176.992	120.718	218.71	84.9293	225.872	164.989	246.265	106.143	135.766	125.362	186.845	115.17	138.503	225.3	183.241	176.686	191.273	171.288	166.791	265.646	224.712	148.426	227.636	207.697	234.033	212.393	164.5	244.897	265.387	284.377	236.392	306.142	177.632	245.488
OPTN	446.582	386.18	385.845	440.513	377.833	416.453	478.537	365.707	365.526	406.856	483.81	406.961	416.97	206.436	350.064	359.202	317.704	464.546	328.413	495.433	334.802	484.6	213.633	253.075	202.001	415.246	213.524	267.534	354.764	416.396	434.457	534.926	369.911	382.523	487.868	428.355	338.599	423.225	423.462	451.446	456.282	351.816	481.048	556.723	435.2	404.852	528.963	428.764	420.061
STK39	222.809	170.829	239.655	262.612	218.456	243.326	267.054	229.731	205.186	227.484	202.595	182.665	209.105	169.93	213.547	212.968	218.493	226.283	135.735	272.079	218.386	217.345	175.043	292.717	137.872	221.974	164.791	165.216	201.484	183.952	207.827	306.616	232.399	157.258	198.49	267.227	208.988	257.525	222.028	234.274	223.6	201.878	250.22	351.744	304.202	323.082	311.041	215.761	252.075
ISCA1	171.764	164.227	143.215	196.171	174.967	173.856	279.526	192.331	150.089	214.561	191.502	223.653	192.356	103.626	177.494	174.422	134.849	286.385	97.3735	211.083	140.621	196.749	119.915	123.27	96.0675	200.137	97.8796	137.368	205.697	217.743	156.829	159.777	159.674	165.211	312.99	259.911	133.615	227.742	259.088	184.059	235.611	141.555	235.874	304.975	281.56	249.047	326.816	200.514	261.344
DNAJC6	981.088	768.36	753.817	893.125	704.461	734.997	948.481	625.705	673.789	794.801	762.703	728.049	741.773	448.3	767.995	814.468	696.916	910.471	429.058	1043.64	709.818	825.461	546.259	863.675	537.294	850.513	480.399	691.28	852.563	787.472	759.003	856.644	611.482	609.319	891.17	801.031	695.973	769.291	882.448	806.92	901.268	486.56	1005.05	950.493	948.532	1082.51	1252.5	882.883	1086.48
FBXO9	580.911	543.24	766.56	642.092	541.84	561.98	665.978	604.834	658.699	705.388	626.325	435.546	521.968	416.938	550.505	689.618	417.129	730.053	339.258	696.673	543.625	864.581	288.567	322.3	305.011	663.719	281.916	415.993	393.527	683.314	504.461	692.228	531.628	748.06	696.297	675.906	554.129	643.664	611.038	810.872	907.244	455.038	702.762	756.8	660.402	600.415	873.006	722.536	686.872
ATP6V1A	1158.8	1029.51	991.031	1190.2	933.879	925.64	1213.16	1016.64	1061.78	1107.05	1219.55	1169.49	916.343	505.303	1173.3	1291.79	716.718	1303.76	644.39	1196.9	737.959	1300.17	467.658	431.974	429.914	952.33	499.396	775.137	1192.93	1337.93	958.225	1108.34	721.269	966.228	1382.92	1150.38	1049.66	1032.36	1352.8	1066.36	1400.46	673.084	1530.15	1416.07	1314.3	1342.64	1673.01	1227.14	1410.63
PSMA3	207.201	175.342	194.15	246.453	192.162	225.47	250.081	195.62	199.079	229.273	244.838	216.094	270.008	129.93	200.463	188.271	208.452	307.483	147.301	254.778	170.311	269.357	150.213	119.136	139.877	235.446	129.984	196.772	232.349	212.691	226.616	267.629	239.149	219.767	276.304	276.114	171.414	245.652	245.458	201.769	238.369	178.121	245.987	297.448	290.847	243.033	384.685	208.161	227.869
CDC42	267.464	229.855	246.607	318.139	254.353	184.591	266.001	231.422	256.027	248.17	293.667	205.704	256.062	159.214	326.274	263.853	221.912	302.045	166.399	259.464	204.853	325.971	199.075	205.957	198.74	267.651	170.065	194.242	272.117	240.744	247.005	259.139	211.318	247.592	314.336	287.301	215.405	251.342	297.084	474.077	277.718	206.916	300.349	286.131	266.683	237.56	342.111	267.67	301.752
KIFAP3	933.421	901.37	788.725	698.72	770.542	626.66	1019.79	770.062	664.066	971.119	899.193	916.925	876.434	244.522	814.726	830.801	522.784	1143.81	371.287	791.151	481.667	1097.7	229.007	280.971	286.867	665.03	263.125	503.946	862.817	977.588	770.448	772.059	816.611	860.718	1201.06	983.138	697.612	957.113	962.999	1043.46	1085.2	423.938	1099.97	1155.89	1073.13	924.927	1348.68	771.493	1056.22
FAR2	135.29	118.727	98.745	114.465	147.892	110.202	139.663	130.634	115.395	137.191	115.457	104.897	126.076	98.3054	161.61	109.924	90.4737	140.072	74.2586	116.823	118.685	169.639	77.3336	74.2975	84.8178	125.478	100.83	109.472	123.249	152.549	127.219	112.024	137.817	84.6349	207.33	153.287	122.841	141.779	169.561	139.363	137.337	104.954	207.478	173.08	166.62	155.392	207.912	152.004	156.011
IVNS1ABP	83.7092	67.1129	91.6488	115.838	85.4847	86.5829	116.658	81.2209	96.2901	91.6862	67.7135	84.382	77.4968	66.0886	91.9515	82.3139	96.0553	94.9326	57.6256	121.516	60.9529	112.198	77.7178	145.715	72.1094	85.3746	58.1599	71.8212	104.341	98.5746	100.583	112.543	82.8387	101.955	98.4767	129.552	71.2582	99.1829	110.383	93.9354	107.101	95.8784	107.615	94.5923	119.194	135.692	163.297	109.855	107.186
DNAJB9	282.597	146.36	194.246	240.337	228.99	229.772	244.782	209.608	219.839	219.277	226.82	189.285	272.444	151.59	206.776	216.455	165.86	210.156	136.551	250.149	196.518	280.649	145.492	125.088	123.34	200.244	137.856	176.01	228.74	213.662	181.243	230.931	179.513	191.554	243.401	264.777	180.58	249.64	275.906	198.072	241.902	181.801	241.097	255.299	286.835	281.188	347.764	198.364	243.048
SARAF	1956.69	1871.47	2198.8	2190.14	1617.35	1712.34	1644.14	1355.2	1692.84	1867.34	1645.78	1350.71	1622.02	1022.65	1494.47	1708.27	1363.59	1929.69	810.347	2067.61	1130.66	1784.62	917.649	1384.65	1079.08	1760.61	691.367	1589.33	2027.61	1671.73	1644.16	2100.8	1675.86	1887.91	1735.66	1846.91	1336.72	1688.51	1635.37	1659.68	1820.18	1481.55	1948.46	1840.28	1938.67	2025.03	2182.77	1890.71	2481.04
ARL6IP5	899.632	620.203	529.135	716.106	802.877	711.932	833.595	601.268	726.83	786.913	797.409	829.989	813.293	456.989	637.641	845.054	665.892	934.655	588.478	875.023	673.437	1023.54	371.989	727.021	453.154	916.316	404.923	625.506	794.316	883.487	741.984	852.236	610.742	607.366	862.208	870.385	681.983	858.651	871.402	728.358	840.378	545.347	870.887	749.89	875.737	1024.29	1130.79	707.732	747.901
EPB41L3	224.785	275.784	162.3	265.84	277.219	180.463	396.623	259.097	288.093	302.797	359.425	307.262	274.774	92.3893	232.414	300.35	189.138	403.033	110.863	385.341	211.376	356.412	178.735	233.985	97.6195	349.631	177.044	206.248	273.582	436.512	290.787	192.1	162.835	203.955	514.888	374.399	252.062	357.445	393.531	307.971	408.113	190.945	387.074	469.209	442.786	309.869	506.616	267.358	429.374
DNAJA1	716.517	796.813	635.773	770.409	691.756	550.438	748.845	676.312	1142.41	721.141	728.793	803.379	637.918	270.202	649.45	704.739	514.176	949.076	324.836	798.317	398.026	811.145	234.335	442.098	255.833	597.63	268.001	391.196	864.653	728.401	631.516	693.144	756.467	629.048	971.566	862.991	511.698	807.975	915.116	644.886	718.37	455.711	785.246	902.474	879.42	856.264	1012.13	760.841	961.362
TM9SF2	349.72	218.837	253.35	319.685	330.629	220.569	410.845	323.943	228.727	291.048	354.627	332.169	351.369	116.704	323.795	268.829	259.001	384.093	175.086	351.349	179.342	345.354	143.619	202.939	175.269	297.553	165.418	254.652	335.378	339.764	321.069	308.66	238.442	220.327	417.896	413.074	264.515	386.265	381.953	290.781	346.908	198.941	373.481	414.522	453.164	381.126	531.532	373.152	377.255
SMYD2	276.59	384.265	344.648	315.209	228.231	270.425	354.162	312.007	276.626	293.112	303.672	290.373	282.793	243.95	289.037	328.089	189.912	327.766	186.984	392.797	336.32	353.455	182.144	161.448	183.049	287.917	164.293	208.529	277.737	318.081	281.014	253.501	288.767	310.318	341.32	349.776	296.695	405.591	306.255	367.401	342.805	267.147	456.162	411.592	376.845	308.11	471.75	286.571	314.169
PRPS1	240.519	190.103	188.707	197.514	205.485	175.386	168.591	183.083	141.427	185.975	206.332	153.552	144.611	110.811	194.598	158.972	153.895	193.754	114.99	176.605	123.215	170.567	86.1448	98.2965	98.4211	170.609	106.542	153.228	192.58	201.599	228.741	220.269	212.727	184.174	197.699	190.368	160.703	188.073	208.872	190.799	208.126	132.313	241.259	224.707	190.387	185.851	269.039	194.092	211.259
RTN4	3093.93	3290.83	3472.24	3794.52	2699.07	2518.22	3354.53	3074.34	2927.86	2804.98	2753.48	3009.51	2650.23	1742.05	3062.36	3354.09	2815.49	3557.69	2164.33	4662.67	2179.16	2819.73	1903.7	3341.91	1880.14	2948.65	2026.78	2932.51	3387.02	3390.37	2800.22	3089.51	2462.56	3089.51	3582.35	3072.76	2724.69	2733.06	3395.6	3036.13	3474.94	2591.38	3672	3243.37	3696.49	3733.57	3865.4	3491.97	4279.46
MCTS1	256.176	266.11	289.755	279.188	189.074	168.069	247.991	242.759	188.287	261.329	232.738	189.158	225.547	116.936	207.795	184.818	195.968	266.327	105.736	225.424	160.563	251.952	94.2586	147.013	93.5244	192.659	108.384	160.243	251.179	190.831	203.32	340.881	221.962	231.948	247.431	299.173	186.581	246.548	210.206	240.799	222.233	199.683	254.166	304.956	244.119	285.588	300.13	231.129	279.672
ATP2B2	136.131	95.1797	93.5712	81.2953	199.903	120.716	236.67	132.397	109.009	133.338	153.387	183.796	127.465	59.9981	134.946	134.642	56.9135	165.12	81.8426	139.017	108.874	194.679	68.2135	50.1671	54.8481	107.541	64.4107	71.3829	148.707	220.868	204.542	108.623	95.774	65.0629	286.957	239.608	110.259	149.855	192.388	164.757	209.182	83.8607	199.927	226.354	191.378	113.259	223.398	154.19	127.875
UBE2D3	489.408	399.175	323.18	413.909	404.21	263.289	615.428	434.701	518.907	408.96	508.461	514.194	434.95	234.985	428.903	479.029	338.207	609.485	290.695	528.317	277.768	533.381	304.254	398.048	211.187	383.453	298.264	339.16	546.869	555.31	370.239	366.193	388.663	303.801	810.952	610.815	369.04	540.049	607.438	386.55	557.218	275.663	597.746	669.74	640.663	569.174	763.326	526.717	573.751
PRODH	326.333	193.585	211.69	186.985	315.925	290.936	235.786	300.462	192.95	248.895	242.1	222.329	334.713	277.366	165.271	175.802	205.462	193.12	219.383	199.549	296.028	190.227	157.606	201.047	300.46	184.948	231.997	295.997	168.92	198.952	217.443	245.6	196.07	225.658	194.547	222.416	185.476	182.662	205.394	166.638	146.426	306.226	172.444	157.284	163.481	169.909	152.173	200.826	167.078
UBE2E3	391.471	243.723	363.715	331.212	388.331	273.543	349.539	337.941	272.598	359.928	379.369	234.907	342.835	130.207	342.806	249.93	240.404	344.292	185.001	364.435	253.604	365.277	175.349	179.713	121.86	364.873	227.41	285.85	343.893	371.148	307.64	337.094	268.297	295.879	415.783	387.118	295.903	422.022	377.814	282.786	348.967	243.794	362.218	432.801	392.631	375.645	480.692	316.305	386.444
PCMT1	976.077	866.495	708.689	923.905	661.225	455.96	901.057	714.403	662.072	750.468	909.015	586.765	731.631	137.987	601.017	752.372	423.492	908.425	205.974	892.001	504.758	890.705	188.438	256.851	191.338	875.531	254.525	465.401	876.111	834.448	763.829	647.892	435.291	708.265	1003.57	829.529	648.648	807.416	789.437	658.736	987.324	361.89	868.85	987.652	864.558	871.792	1064.56	808.636	967.751
SLC7A10	67.0327	80.6319	82.0312	65.7249	85.081	71.4357	55.1789	67.1905	76.1278	76.11	74.7324	70.7184	93.266	104.084	77.343	84.3046	69.9673	68.4503	93.5477	61.8327	104.528	68.5189	88.6932	67.812	98.3505	76.5107	152.763	67.8661	78.6846	67.3293	82.6928	72.3303	83.0433	63.6094	56.7382	64.2814	60.2417	70.5357	70.6078	53.7861	75.6166	89.6673	47.3504	51.4952	67.1045	58.7996	59.5871	57.0133	47.7997
ALDH1L1	138.148	70.2651	67.2163	59.7739	99.1664	92.7722	64.3057	65.2085	67.2955	83.7421	81.1061	111.16	103.468	82.4915	69.5823	80.9587	73.0746	72.9583	87.5279	70.3941	81.4544	60.8326	67.6146	78.0397	123.121	65.1745	97.1636	113.446	67.8461	67.4471	77.0793	87.0255	128.926	67.1414	57.4459	77.4709	61.5801	79.0272	65.0302	47.0239	50.3349	73.9335	60.4951	49.2908	65.9157	75.0768	56.3125	56.0768	51.2512
RNF14	143.751	88.6514	127.28	133.538	102.62	80.3884	159.84	108.785	84.3381	123.626	114.989	111.789	129.985	59.1192	122.349	101.193	80.021	124.951	66.9496	136.586	108.068	138.077	87.0428	84.8828	65.1538	131.516	80.4836	91.0182	117.546	131.026	108.504	116.459	87.3469	97.3574	154.32	127.717	103.824	112.826	128.878	108.789	141.311	92.3308	132.046	154.589	161.617	117.224	231.245	133.91	150.368
USP14	408.807	247.232	299.323	362.816	308.469	357.288	369.182	382.347	280.432	326.884	372.32	322.732	284.649	195.156	326.143	280.589	230.018	328.284	247.579	339.686	274.809	344.083	254.564	297.329	251.921	357.974	225.938	331.146	362.17	360.99	274.06	372.852	326.04	354.222	396.895	347.77	282.875	272.581	425.115	325.892	392.448	262.955	390.542	393.703	353.288	352.64	520.87	367.491	382.893
NETO2	186.724	159.524	233.231	233.095	196.576	196.872	250.536	142.838	141	203.557	153.516	117.252	178.412	151.366	180.713	147.554	131.477	204.994	79.3754	173.029	131.518	220.964	139.951	105.385	148.947	164.191	102.424	143.808	243.849	190.858	145.593	203.37	153.211	196.392	246.05	242.885	133.157	183.145	243.418	212.38	272.137	197.178	206.224	232.45	227.062	168.162	376.68	222.451	216.977
RFK	246.678	176.723	213.139	216.408	236.524	203.05	267.807	210.218	164.342	236.237	228.387	176.077	239.708	170.787	198.821	198.174	161.307	238.151	162.083	227.272	245.359	265.091	169.624	168.881	200.586	248.803	199.805	163.668	231.987	255.316	234.666	291.856	218.695	182.702	263.906	261.135	164.778	226.118	253.772	236.314	273.469	195.084	266.998	318.346	247.448	226.225	361.916	213.04	265.919
GHITM	1258.68	1305.45	1042.9	1393.41	1286.94	1065.58	1588.35	1325.16	1176.49	1514.54	1463.77	1503.68	1382.64	760.358	1341.22	1425.21	941.021	1949.25	739.596	1500.16	1110.61	1984.12	621.457	671.908	779.833	1264.13	884.06	1074.6	1514.78	1554.2	1319.94	1100.61	882.373	1245.15	1948.64	1694.69	1181.93	1556.95	1669.42	1414.58	1567.72	891.049	1682.68	1778.01	1860.86	1762.33	2015.65	1374.01	1616.61
LDHA	2352.09	1978.42	1844.97	1925.34	1748.3	1786.65	1873.19	1905.13	1403.56	1739.31	1982.11	1478.24	1410.24	863.473	1697.7	1589.84	1033.7	1597.2	822.87	1387.91	1285.8	1645.65	659.38	808.088	835.775	1457.19	1055.12	1255.98	1659.75	1603.7	1522.83	1794.11	2469.18	1697.3	2054.1	1759.95	1341.44	1887.42	2061.22	1762.78	1889.74	1516.98	2206.67	2476.51	1952.39	2531.22	2015.19	1965.33	1923.23
PJA2	933.622	505.559	390.773	982.293	728.307	697.53	886.099	640.425	637.783	844.599	791.234	741.995	822.075	286.483	704.295	777.922	489.376	946.572	551.34	917.207	819.647	998.894	437.748	620.513	463.996	845.373	735.318	855.615	993.046	1097.74	869.482	903.407	381.477	538.332	1046.91	911.786	689.17	802.01	955.68	982.82	971.313	480.274	987.654	990.37	969.686	917.798	1335.63	766.505	1050.95
BTBD1	668.201	304.737	532.55	608.709	405.171	398.895	463.89	397.483	374.149	483.939	467.539	356.256	436.236	263.929	366.551	429.795	406.568	490.095	285.873	581.574	319.962	457.928	353.514	375.97	282.023	452.122	245.95	401.757	469.037	401.879	393.239	598.829	411.891	353.31	430.716	436.236	382.932	554.701	474.787	452.315	466.857	369.808	402.667	487.709	552.811	720.377	743.136	417.264	603.762
EIF1B	1172.43	962.738	1098.69	1382.75	998.676	1124.14	1270.94	1076.42	1103.7	1193.38	1057.37	983.359	1206.77	556.206	1186.68	1046.89	959.429	1408.12	558.316	1215.05	958.644	1243.56	614.799	798.968	544.578	1204.57	691.367	986.979	1103.7	1056.33	1060.5	1414	900.71	1089.69	1305.92	1070.78	886.451	1038.38	1109.8	1250.63	1185.42	857.535	1183.63	1230.62	1249.14	1291.9	1394.03	1094.13	1182.47
CHMP5	312.662	204.05	234.156	323.244	203.891	208.592	265.047	185.074	170.81	259.842	235.435	196.925	243.131	167.807	208.569	226.629	199.312	334.398	137.447	258.184	174.694	275.954	125.976	173.063	118.241	252.3	141.019	193.032	248.952	229.346	198.826	233.978	227.745	175.771	289.606	270.557	158.611	248.122	252.048	234.765	259.813	192.958	272.442	321.908	298.546	272.1	338.447	228.43	301.085
GLRX2	189.18	184.918	245.661	280.389	141.232	173.211	224.627	184.499	165.842	176.904	171.5	203.911	170.442	144.617	173.836	167.554	179.021	245.635	145.622	262.661	171.301	193.759	122.174	214.69	122.474	180.654	107.463	160.632	262.426	202.901	188.759	215.939	185.397	177.901	231.313	230.943	145.253	188.528	217.116	200.802	179.645	191.801	247.965	257.898	247.532	223.899	257.516	249.522	257.002
C1D	80.6897	54.9608	57.6592	74.8793	57.6113	57.7024	76.6499	60.746	61.1792	64.8163	61.6955	62.3522	92.6259	38.0357	60.3674	61.1305	53.1488	71.0997	37.6853	81.9383	51.521	71.9693	35.9376	46.5294	27.7137	62.4374	37.2675	50.568	67.2703	60.3272	52.8689	66.7095	56.6234	51.4177	64.5086	68.4143	51.3364	63.0035	72.1256	60.5827	70.862	48.815	74.8882	83.6759	90.1397	81.1743	97.8795	64.5966	84.0729
TSPYL5	317.543	245.998	312.784	337.727	331.64	288.105	363.077	301.878	273.464	333.021	362.157	270.368	390.276	179.827	266.434	284.024	214.84	294.019	244.267	301.667	251.359	379.499	139.294	175.538	160.118	299.837	151.541	289.758	257.791	266.787	269.227	298.217	259.489	301.341	329.319	385.426	253.202	364.721	333.602	328.251	346.866	253.39	321.847	351.478	358.871	374.699	437.5	317.691	325.42
BECN1	269.403	225.208	263.572	283.332	257.837	210.369	303.918	216.411	210.26	273.239	270.737	223.051	228.532	133.603	246.36	261.358	183.692	280.103	146.646	257.007	196.491	313.182	163.322	177.197	116.488	254.299	141.901	181.705	270.028	264.23	281.479	278.844	251.434	225.101	297.444	259.289	211.644	238.341	275.93	257.647	307.317	170.229	267.401	310.925	259.942	215.478	301.939	260.177	300.63
MAPK9	187.723	206.481	189.005	225.966	178.998	229.877	325.661	228.262	220.396	266.174	294.567	259.014	252.429	156.689	237.399	233.193	160.329	291.348	143.516	277.08	173.421	292.042	125.683	103.314	118.817	246.354	133.607	151.997	233.812	336.21	195.301	159.434	168.457	219.557	374.73	263.025	205.296	254.335	303.027	283.26	281.237	138.34	330.961	366.629	334.355	260.598	331.422	293.04	297.887
MT1HL1	2085.73	1629.72	1394.41	1328.79	1838.89	1978.59	1543.12	1456.82	1756.51	1943.17	2227.59	1429.26	2184.28	3302.4	1538.66	1748.83	2097.79	1857.29	3364.68	1665.06	1786.71	1394.64	2162.8	1530.5	2390.55	1681.76	2128.33	2087.46	1286.48	1352.82	1452.77	1564.76	3087.41	1885.17	1277.46	1614.93	1628.27	1983.75	1510.86	908.704	1336.8	2858.04	1078.31	1153.09	1350.06	1511.63	1202.05	1593.89	976.728
SDS	78.2357	49.4074	61.0551	47.0774	77.8393	67.8759	49.965	47.4439	209.552	56.5704	53.8314	59.0034	70.875	76.8011	48.0513	65.4819	60.0509	53.6307	54.2136	42.1816	75.8321	49.4457	42.9279	52.0585	90.3483	63.9965	60.8235	67.3937	44.2642	52.2359	53.0184	68.648	63.9424	53.6307	48.9284	50.1749	43.0759	62.7431	53.6307	37.6458	45.3989	79.7759	50.6957	37.9429	46.0902	46.5799	45.9839	55.826	40.7752
TBC1D9	219.824	155.633	180.949	241.717	199.245	186.334	222.998	172.315	165.5	221.971	212.406	154.328	243.044	125.403	197.121	190.281	127.87	258.368	111.297	194.344	201.514	257.715	89.3031	99.9448	120.109	207.968	152.851	161.427	216.077	205.618	183.782	164.16	120.519	183.057	270.577	198.114	153.048	200.564	219.067	232.99	258.698	148.305	231.136	269.013	251.258	195.464	346.792	213.175	267.025
RSL24D1	235.513	207.629	165.293	238.681	246.772	130.516	359.435	246.543	210.457	310.218	288.349	270.532	294.793	103.083	256.538	280.796	200.778	405.068	165.154	288.732	157.19	317.47	105.256	87.5193	67.3905	264.532	111.222	199.911	305.87	299.333	272.166	212.736	146.892	124.361	378.644	370.831	212.337	297.731	340.659	239.054	291.59	121.487	317.635	326.86	453.154	375.625	510.225	257.246	409.121
RCAN2	922.857	886.337	1062.88	1180.1	780.902	1086.03	1195.45	1160.65	1009.72	1259.11	1122.06	858.274	941.715	591.457	997.961	1134.51	643.27	1329.69	556.325	1176.58	971.812	1380.86	690.252	812.845	379.385	1068.98	373.302	904.797	866.529	1063.12	1054.83	1027.2	793.176	1083.16	1210.74	1073.79	929.918	992.021	1012.25	1188.09	1241.31	1205.64	1274.2	1392.13	1163.72	1042.36	1423.67	1119.9	1220.6
KCNV1	66.9726	53.9105	73.1314	77.4089	78.3515	57.8018	97.8195	71.0239	67.8515	80.6587	61.698	56.6616	68.3129	50.883	76.2973	70.1613	37.5452	71.0522	48.5757	76.5441	57.6199	85.6062	41.2923	44.3154	49.2536	75.4901	58.532	54.2748	86.4853	78.2183	64.2186	60.1149	53.9946	57.0074	105.236	91.0937	70.105	64.3725	89.2614	82.0362	83.2109	61.7421	83.1975	114.812	81.7254	64.1578	121.212	83.0892	81.2284
RPRD1A	141.48	86.4305	92.1388	123.734	130.206	122.719	196.579	152.983	104.038	139.757	182.304	132.372	157.603	91.1424	128.564	101.248	76.0321	138.968	68.2654	177.252	105.903	177.599	93.7598	87.7403	58.3154	139.337	67.046	81.3139	156.348	171.14	94.7721	106.965	128.094	52.9908	189.23	197.644	108.171	137.891	191.855	133.88	174.859	89.2725	197.103	291.395	200.994	209.086	309.577	146.867	225.94
REEP1	760.818	696.007	722.427	786.824	787.591	759.012	846.025	832.994	727.66	844.246	690.84	761.249	724.302	481.758	809.574	767.429	501.79	938.902	450.212	782.551	856.985	1050.97	492.199	423.632	396.439	869.67	507.362	686.601	841.199	854.796	651.88	651.605	686.293	751.796	829.292	971.776	759.916	844.489	916.213	990.312	994.033	805.419	933.97	962.197	981.209	961.221	1081.58	731.608	1007.57
PNMA1	1029.11	842.811	963.839	937.723	936.964	835.807	1089.83	780.846	782.063	904.784	729.938	957.686	958.658	448.202	641.36	1017.93	790.122	1096.18	493.894	1293	665.485	1052.64	273.973	336.807	339.686	849.442	488.127	684.706	983.294	949.642	987.529	952.796	752.642	832.988	959.625	827.613	792.199	924.709	1076.49	1062.62	1008.48	663.725	941.456	1148.11	1143.85	871.981	1138.06	873.503	966.914
TMEM70	212.077	209.437	176.396	215.778	203.924	184.711	239.586	185.34	235.38	224.709	224.99	234.085	220.348	128.272	228.343	191.788	149.145	304.524	130.873	215.402	173.275	250.438	105.313	91.3712	95.9886	220.363	125.438	151.631	225.42	229.63	190.085	202.504	231.27	193.664	262.37	252.915	157.248	276.506	253.829	232.778	235.979	156.833	216.909	245.175	270.335	282.249	308.299	213.525	228.619
TMEM14A	739.472	583.637	544.232	692.157	663.587	504.354	746.184	601.174	499.49	631.932	691.552	585.436	688.516	385.653	580.764	519.233	466.955	859.187	435.799	639.105	538.583	783.876	310.879	342.655	276.736	612.121	381.611	476.22	731.372	690.743	527.767	714.788	488.765	569.367	830.719	842.419	490.382	731.636	777.114	726.846	650.09	496.244	755.647	830.584	754.632	768.957	1027.35	646.357	704.687
EDN1	102.055	77.0229	62.9686	57.9817	59.1331	65.8789	61.9328	58.1901	61.747	66.8122	124.647	64.6929	62.0288	78.098	55.1125	63.7304	60.5428	91.6538	120.024	50.4044	139.822	75.1122	57.5725	73.5637	218.347	64.8672	106.599	61.9096	64.0906	66.9759	56.8251	51.1312	63.5959	74.581	58.9463	52.063	67.4322	54.6218	67.5434	60.2824	54.7079	74.0505	59.745	53.1362	68.2241	63.9698	48.0861	75.1102	66.8792
ELP1	147.31	95.5695	114.783	142.037	102.061	121.468	128.933	108.943	117.688	108.371	110.329	115.212	120.227	55.7086	94.8042	102.504	80.3981	148.57	73.2225	137.293	71.9003	144.945	76.9951	122.045	50.1278	127.018	61.4547	86.5677	139.787	106.133	93.1902	123.631	116.341	126.69	132.082	141.99	96.1888	119.42	137.7	115.017	136.881	92.5345	114.382	137.172	123.166	151.097	187.23	116.38	93.295
SNX2	74.9606	52.6203	46.8663	55.4138	62.4507	60.1085	91.7961	68.5012	54.2	70.2868	71.3908	88.1905	82.5335	43.6438	60.4746	56.5737	55.5896	82.5521	58.3478	70.4209	51.8432	91.5739	49.8162	48.1284	42.7707	65.1435	44.566	53.2336	76.315	68.5866	53.0301	54.217	53.5116	54.34	86.575	85.1399	60.2929	69.5375	79.5111	70.8875	72.1744	50.4783	90.3933	86.5493	88.3279	86.6162	117.782	70.21	72.0296
AKAP11	672.822	440.322	510.192	598.834	615.821	452.985	549.581	469.864	498.385	518.873	601.229	518.821	598.47	296.914	557.476	532.821	373.691	642.646	347.701	503.142	501.611	664.057	349.558	310.352	295.927	559.205	358.32	420.768	570.113	620.44	538.032	443.224	436.332	404.511	651.989	556.878	426.368	600.716	723.56	554.092	664.629	366.237	621.507	569.196	656.344	601.845	806.216	533.776	648.65
NPTN	1934.21	1828.41	1754.34	2552.71	1854.53	1591.19	2361.18	1597.25	1651.38	1621.13	1849.18	1878.87	1817.12	1121.28	1520.35	1854.5	1166.65	2325	1305.71	2633.14	1824.3	1934.22	1558.57	1283.23	996.053	2146.81	1290.21	1673.76	1836.46	1977.98	1628.46	1857.81	1156.5	1566.07	2326.65	1829.25	1285.71	1755.63	2202.61	1971.41	2113.08	1641.94	2244.54	2694.43	2093.69	2025.76	2402.54	2269.23	2077.75
YBX3	251.43	73.7846	60.7028	68.9451	72.658	75.4755	64.2861	79.9118	164.773	74.8247	92.6245	87.8111	84.4375	116.241	55.5477	76.7622	69.8477	74.522	107.468	58.7154	94.7713	77.2621	96.3488	76.1722	111.429	73.2148	134.798	86.2465	80.0791	95.9846	75.9271	73.48	97.2323	85.0516	73.2563	71.6222	68.3597	69.2217	67.3014	78.6629	74.1753	79.1273	69.7566	63.7669	54.7456	88.0942	60.4632	58.5915	54.7129
MAT2B	861.189	580.355	599.859	1156.66	687.973	484.991	756.742	680.955	673.237	720.265	888.621	826.478	793.676	446.564	816.803	720.33	555.712	871.048	520.656	787.547	667.876	897.768	443.327	349.738	378.912	717.425	474.621	441.507	703.503	713.173	691.622	584.18	461.262	572.948	975.965	755.116	653.233	723.155	910.582	702.859	851.143	537.737	932.845	932.958	948.201	850.022	1284.7	943.137	963.004
OXR1	109.838	101.122	33.4504	158.49	78.4385	171.118	196.392	85.8837	89.8684	150.295	139.449	108.673	137.125	64.2162	115.264	154.478	67.5551	221.326	91.0251	174.701	126.698	289.446	41.5997	78.5194	44.8146	272.418	67.6518	158.381	169.173	203.96	147.559	191.669	35.8131	62.6458	247.004	158.567	99.802	115.353	203.112	241.886	245.395	61.5511	201.95	188.528	178.937	131.634	386.572	149.573	199.418
IARS2	250.637	205.875	201.876	273.21	225.685	211.886	292.625	235.115	178.733	240.376	292.049	247.07	237.085	129.83	182.344	229.777	155.983	305.938	177.133	257.079	177.953	329.932	141.165	180.041	152.91	228.154	158.932	208.144	265.5	243.061	203.653	238.366	160.493	216.464	276.982	321.468	223.662	306.74	298.572	281.092	266.434	160.503	274.916	315.643	293.679	258.995	348.377	214.332	278.876
SRP72	83.7212	54.1902	48.7515	67.3871	76.8714	54.4614	103.689	86.8711	63.7313	75.2854	93.6918	77.6415	72.63	46.4282	75.0989	62.147	55.7654	78.3379	48.9148	87.5039	47.7152	82.0256	75.6714	57.5517	52.5384	61.277	50.2027	55.2792	68.2345	82.0961	46.098	62.3352	51.1217	48.6818	122.935	93.2433	89.8746	84.7653	93.884	62.1667	88.2623	42.8291	82.138	105.868	107.226	95.4816	141.811	80.7355	117.803
TOGARAM1	141.749	83.9297	88.9449	169.138	128.03	111.493	174.35	143.105	122.995	148.727	154.745	113.07	125.196	98.2915	131.246	96.053	99.0165	182.466	80.2814	178.343	122.329	152.934	92.9119	129.804	82.7816	152.899	91.8249	105.053	167.132	138.545	85.8585	118.891	88.0823	90.861	158.511	145.687	121.4	172.831	142.399	152.323	168.578	113.511	177.72	210.499	165.931	198.357	239.888	160.75	144.048
PCSK1	456.804	237.969	393.864	372.177	296.891	377.932	410.319	379.214	257.844	568.69	412.867	227.48	373.808	186.36	485.199	290.415	173.416	475.133	138.146	501.027	306.987	481.705	213.97	159.56	90.864	369.247	172.612	182.029	358.401	517.177	355.732	368.25	304.571	348.291	567.826	386.411	328.272	538.531	525.488	374.996	433.26	248.606	548.29	639.757	506.121	386.32	682.669	518.73	430.79
RAB14	305.888	257.601	193.376	317.577	144.118	235.392	414.869	246.848	253.246	305.888	188.221	272.453	189.303	151.651	267.926	291.538	228.607	290.391	199.016	326.277	199.266	267.932	140.151	167.103	159.329	287.157	160.892	224.1	348.523	361.808	303.884	301.329	158.401	249.302	214.8	237.162	246.034	121.626	445.583	327.97	321.696	219.02	407.765	339.022	262.027	243.912	399.211	330.298	384.88
SERPINI1	1375.17	1772.16	1632.41	1821.33	1322.44	1528.3	2006.57	1459.79	1555.89	1502.19	1641	1754.67	1844.17	827.317	1552.66	1764.8	1295.94	2055.09	1069.74	2554.3	1433.59	1731.91	943.774	907.514	649.288	1608.56	1091.67	1381.29	2115.3	1893.15	1456.52	1327.17	1060.29	1522.11	1886.65	1775.13	1443.63	1846.19	2096.33	1817.59	2070.77	1210.54	2051.33	2100.93	2026.32	2013.84	2259.64	1895.74	2495.56
PSMA4	318.407	273.748	264.865	331.219	302.487	271.193	378.78	234.458	257.107	371.622	245.453	254.908	244.603	190.794	192.008	303.882	241.758	435.153	234.751	330.879	311.466	418.857	209.701	333.875	130.129	333.597	231.437	290.408	244.435	289.835	249.782	418.143	307.296	183.98	326.031	416.731	250.415	315.301	276.285	334.148	324.696	317.092	355.545	377.913	315.006	332.758	406.466	299.656	329.247
SLC25A32	101.986	65.6995	69.8934	97.7292	111.556	75.7834	133.253	88.6307	78.4075	98.1826	104.365	91.7999	121.661	63.1485	76.0469	89.5319	67.1385	132.616	48.3816	88.8691	72.6871	119.545	64.8101	58.2659	39.0155	90.501	59.4029	59.6097	75.6319	91.3279	68.4674	78.765	77.4611	61.3488	127.168	108.781	68.9797	108.259	112.365	94.6654	100.337	56.9401	115.861	176.002	130.986	100.149	178.504	88.6379	83.9169
DLD	301.336	230.21	271.164	297.496	230.396	238.253	352.643	295.827	250.065	343.396	335.718	330.739	322.882	162.038	316.716	277.805	186.683	367.86	190.889	371.858	223.79	439.419	142.215	106.63	131.334	247.943	184.198	188.279	314.234	341.482	289.831	224.894	186.033	218.093	349.426	362.111	273.516	358.406	395.828	334.485	386.001	152.362	394.529	416.099	427.259	364.218	515.271	289.223	397.718
MT1E	1381.56	813.322	616.387	564.308	964.67	1234.63	681.331	738.582	1148.45	1015.25	1670.91	696.408	1519.04	2004.69	805.813	822.519	1578.42	1217.95	2814.86	881.844	900.264	730.657	1148.65	692.329	1283.89	937.547	1154.38	1079.79	572.771	719.352	582.332	724.981	1750.84	937.639	466.195	830.798	863.771	1060.11	722.66	453.088	696.158	1694.52	623.753	664.456	742.829	955.385	715.043	730.552	481.543
COPS5	297.63	209.944	306.312	350.684	253.581	347.927	348.571	271.552	276.814	376.912	341.788	317.232	360.637	180.791	283.974	267.555	283.599	426.608	219.653	364.789	226.712	395.292	207.153	239.544	160.465	361.378	191.972	256.686	320.434	277.134	237.756	277.463	276.404	254.344	364.854	355.382	263.027	401.702	341.901	355.02	357.556	247.097	349.741	359.214	412.05	429.542	463.777	313.122	355.117
SERINC1	1345.73	983.335	990.285	1232.1	1058.65	937.949	1414.11	1039.81	904.664	1032.11	1301.08	1085.98	1259.72	540.799	1040.8	1007.54	694.182	1443.38	698.757	1247.74	897.196	980.027	946.218	706.315	587.337	1201.88	993.555	1040.8	1214.08	1265.25	1101.93	920.926	918.501	1026.03	1322.69	1065.29	962.079	1232.28	1278.82	1084.73	1281.93	645.578	1305.2	1594.11	1414.99	1251.99	1475	1084.5	1392.12
FAM3C	599.625	449.265	428.363	550.565	427.961	408.607	528.116	452.841	448.058	426.254	517.033	452.859	500.379	162.581	358.558	534.686	241.377	632.858	198.353	582.949	405.057	539.308	210.085	162.767	119.431	428.771	236.665	332.699	494.627	523.146	475.835	540.948	310.046	350.219	576.884	411.263	366.774	409.402	598.351	469.334	552.714	309.321	606.776	681.479	472.427	529.391	626.494	480.88	596.666
RAP1GDS1	430.298	242.018	391.219	392.782	401.339	326.718	403.035	384.899	433.051	414.84	406.727	390.365	372.102	169.513	364.38	329.911	349.76	429.728	237.327	473.138	327.085	443.09	268.921	381.064	232.323	350.804	261.089	343.057	420.688	382.778	355.614	357.043	372.641	414.829	423.987	466.794	348.964	393.424	468.673	432.656	439.245	232.287	469.571	461.821	428.97	482.583	554.339	382.032	397.396
MEAF6	358.191	235.264	253.807	294.718	294.634	215.893	315.546	273.562	240.164	278.126	281.677	284.965	301.689	164.822	277.777	211.355	208.132	345.3	166.964	276.194	235.431	302.431	137.238	170.196	172.245	329.398	192.879	215.255	303.992	309.268	256.316	203.422	200.31	231.185	376.912	325.559	277.777	324.182	334.904	257.885	362.575	189.801	352.55	361.425	345.959	311.704	436.777	306.163	284.294
MAP2K4	273.607	271.002	280.527	295.372	295.243	228.881	393.43	274.785	237.021	311.349	283.165	340.411	255.212	124.314	255.086	257.532	192.197	358.618	184.878	260.153	226.8	326.673	113.641	104.543	104.8	302.095	153.114	221.12	305.364	401.083	334.689	274.186	231.679	278.687	478.703	370.801	193.822	367.671	403.356	309.01	344.313	199.045	375.566	391.492	377.87	274.185	445.586	285.791	364.489
GNB5	143.598	157.399	82.195	101.677	133.329	143.749	230.469	122.322	129.239	176.621	155.141	224.156	147.497	73.3133	189.464	180.771	142.851	236.384	80.7354	179.006	101.873	238.319	69.2987	64.3486	56.1486	140.036	66.5589	100.052	186.933	240.623	167.694	175.362	76.2786	85.184	248.925	216.008	136.99	122.892	269.179	191.869	212.781	86.3059	290.96	215.635	250.178	133.152	210.82	225.983	194.143
FXYD1	432.33	295.791	239.658	256.344	501.759	629.193	354.923	316.898	232.324	431.384	394.138	344.712	505.516	402.409	278.212	309.673	376.75	290.875	261.638	265.441	406.107	178.735	283.202	451.508	443.289	284.863	520.846	534.685	294.63	294.962	382.709	314.201	382.842	264.464	195.474	267.15	265.997	342.913	214.35	155.02	203.468	381.456	220.018	310.045	230.031	181.891	186.677	246.306	169.263
GLRB	250.197	221.623	187.268	263.003	257.882	205.404	337.785	235.4	189.328	258.111	321.312	326.063	308.058	101.473	241.568	279.663	126.819	350.203	110.235	392.475	160.94	369.619	60.215	64.8595	64.7947	260.784	100.07	161.13	331.189	364.155	209.814	184.641	168.137	204.176	404.182	295.981	200.813	317.941	321.485	274.972	352.718	118.565	308.595	387.264	347.007	278.22	464.338	242.174	350.419
IL17RB	153.507	82.5445	75.4767	106.933	147.554	143.214	90.7119	107.63	137.765	136.395	88.2353	145.599	283.957	172.699	110.921	112.838	164.526	144.919	258.798	128.834	122.003	101.916	133.107	105.003	130.801	111.23	131.55	168.256	98.9568	75.5133	86.3344	90.2223	107.058	89.3918	84.9135	91.6314	132.902	113.318	112.118	82.9305	105.131	108.447	74.6523	88.5648	152.753	120.414	121.204	100.56	85.5367
NRN1	1202.22	1404.11	1290.21	1475.72	1423.81	1265.29	1424.37	1201.77	970.002	1420.42	1133.86	1041.64	1290.21	896.641	1414.31	1345.29	822.967	1344.62	596.877	1198.76	1248.91	1563.02	591.675	691.316	809.218	1290.21	856.055	903.235	1141.83	1354.38	1378.62	1331.02	1008.85	1290.21	1620	1428.5	1129.44	1241.45	1447.34	1506.08	1464.52	1112.21	1404.11	1714.46	1631.22	1179.58	1558.64	1290.21	1374.93
SUMO1	326.547	237.436	307.652	322.609	281.996	194.293	330.99	215.49	236.525	275.44	290.865	298.206	309.129	77.6318	264.26	263.24	196.351	352.222	133.203	278.431	212.951	319.285	125.248	137.364	98.1196	278.431	177.14	191.394	335.098	311.235	317.838	267.084	252.173	263.096	383.354	305.86	199.498	317.111	307.416	209.298	294.056	168.561	328.812	373.802	329.922	285.078	477.782	287.717	341.662
FAM107A	2011.86	1274.6	1146.09	1294.58	1761.07	1580.47	1287.08	960.653	1338.28	1416.68	1519.46	1472.32	2093.95	2132.56	1073.39	1272.15	1490.58	1247.24	2174.8	1548.44	1955.01	935.565	2256.11	1683.26	2600.57	1272.74	2117.21	1664.8	1026.85	1159.29	1321.26	1399.88	1832.97	1086.87	954.544	1254.76	1175.44	1528.57	1102.98	727.587	1120.52	1793.61	960.215	1038.57	1100.44	1399.45	1275.04	1167.81	887.585
RANBP6	260.735	192.734	243.557	273.763	212.09	208.527	271.265	187.617	184.458	194.12	228.279	192.153	235.334	184.149	160.653	216.968	175.014	269.283	124.538	270.332	234.253	239.555	212.18	181.242	145.956	243.777	135.074	157.788	195.411	170.936	222.015	311.3	242.897	136.039	226.368	260.604	138.266	225.031	225.804	171.081	222.267	282.293	232.793	314.97	277.433	293.324	416.481	192.189	282.167
SEC23A	125.028	76.1367	72.5259	127.919	105.633	64.2527	129.528	78.4779	78.1245	94.9482	105.655	103.314	96.5802	42.3572	92.0855	91.6232	55.8414	151.395	57.3227	105.837	66.154	122.059	48.6397	47.9223	39.3998	93.6562	56.4022	73.4405	123.103	122.272	76.1127	93.0523	67.5601	68.7667	160.648	104.694	61.8965	97.7531	103.922	83.116	107.994	63.3893	116.019	144.356	120.538	94.5792	185.831	97.7342	148.844
SSBP1	138.515	122.982	165.402	181.694	128.181	88.6602	156.352	130.77	116.67	141.221	134.716	108.23	169.317	77.4638	106.031	116.792	136.779	193.5	85.0413	176.186	121.768	168.586	111.196	94.1227	66.1837	162.823	80.9628	108.654	137.184	123.212	116.183	122.76	117.738	119.508	164.054	153.599	116.615	138.841	128.532	129.141	138.684	130.321	131.633	149.154	168.098	145.265	186.942	128.277	158.956
MMADHC	490.027	393.498	532.364	563.716	422.55	382.524	606.488	461.109	456.635	471.344	493.936	408.014	543.106	187.604	431.242	377.302	354.24	508.541	221.963	539.544	278.56	573.846	305.346	180.73	244.779	444.821	276.93	325.776	519.42	418.982	415.167	467.883	348.703	401.242	636.028	586.902	336.518	533.814	573.533	383.505	509.155	283.679	519.544	573.039	542.82	577.12	652.697	468.899	585.364
UBE2V2	332.824	241.039	333.067	403.137	276.005	163.447	333.315	238.024	200.328	258.542	290.736	238.638	227.873	121.036	239.968	282.347	180.93	433.719	127.302	323.547	214.919	331.424	148.291	175.587	135.857	320.013	183.488	225.549	314.766	348.571	303.883	323.133	181.985	233.989	377.693	333.356	171.419	256.478	271.576	213.362	322.664	216.662	290.227	367.417	307.724	310.897	553.055	280.5	401.045
NEFL	1902.08	2036.41	2183.59	2174.1	1719.04	1732.18	2120.91	1849.51	1605.68	2028.75	2026.85	2034.28	1952.61	543.528	2211.28	2441.73	1249.07	2577	770.227	2379.07	1495.1	1976	568.447	534.045	484.347	1631.93	698.231	1148.57	2177.52	2528.23	2650.3	1935.53	1751.28	2139.94	2286.43	1728.32	1697.99	1887.61	2437.7	2266.93	2747.53	1041.99	2687.16	2707.02	2395.71	1715.93	2570.4	2162.2	2726.67
MDH1	4364.6	4248.8	4421.65	4352.9	3792.8	3873.71	4298.26	3989.89	3591.98	4438.59	3952.19	4470.03	4021.85	1914.05	3852.09	4721.2	3056.41	5453.08	2588.47	4631	3514.75	5790.55	1829.67	1819.27	1974.04	4289.11	2125.9	2990.64	4361.36	4738.29	4831.78	4274.1	3888	4845.22	5186.35	4364.6	3777.82	4622.28	4905.52	4754.52	5327.8	2505.24	5138.2	4776.32	4679.19	4072.56	5125.07	4184.65	4860.57
HPRT1	944.582	849.817	783.795	932.356	717.674	794.713	963.17	737.695	756.258	891.065	948.783	792.885	923.577	420.496	856.749	764.139	634.264	919.646	427.204	899.559	803.03	1095.14	274.37	318.519	295.665	1044.45	436.977	679.124	1023.51	983.089	769.593	832.594	620.814	683.479	992.912	919.223	708.422	894.523	1104.62	931.598	1082.99	665.737	1063.03	1274.62	1081.72	975.627	1159.39	948.202	932.638
PGK1	621.999	654.071	464.774	404.736	430.351	399.503	703.202	529.861	379.822	547.962	677.076	714.64	465.794	155.113	550.282	631.42	392.244	774.69	202.507	561.686	217.772	735.056	145.548	171.634	182.278	414.249	176.17	360.579	574.392	664.307	620.2	494.071	487.577	462.74	990.171	703.647	382.651	595.303	679.54	644.639	596.994	228.525	700.576	815.485	748.981	581.113	715.819	563.327	681.34
COPS3	275.142	315.698	369.911	388.541	240.994	298.002	364.793	285.439	314.995	361.973	299.393	293.7	346.106	210.183	282.952	325.941	288.796	394.501	211.385	308.678	257.072	425.853	168.732	272.773	195.936	366.468	165.949	238.028	266.834	342.976	262.613	368.117	313.007	368.062	399.648	387.824	265.741	338.368	349.741	367.744	378.569	337.72	371.388	420.993	342.435	400.521	445.766	325.451	325.614
ACTR10	1200.63	1058.4	1078.66	1120.6	945.921	811.073	1129.21	944.828	831.696	1010.04	1215.31	941.01	1173.49	453.107	962.413	934.66	773.999	1134.92	559.142	918.759	809.897	1071.93	552.144	500.33	544.823	993.032	425.609	708.769	965.265	1037.27	948.573	941.823	798.005	959.959	1201.51	1039.71	785.121	1211.82	1179.7	959.654	1180.09	726.99	1186.61	1264.41	1272.96	1084.12	1165.64	814.405	1062.9
COPS2	265.16	162.814	187.55	267.897	230.88	224.453	234.884	211.055	211.627	247.025	217.057	277.614	260.511	102.937	203.033	158.227	182.522	246.102	159.416	225.034	165.509	224.052	134.436	165.25	110.947	238.869	131.739	196.346	244.717	241.735	140.55	223.539	195.445	152.39	259.557	263.082	197.817	248.099	262.311	229.808	238.253	158.685	276.997	297.603	284.694	326.579	325.73	210.691	250.29
RAN	608.018	615.773	595.604	668.52	521.822	434.595	595.083	438.737	483.004	559.36	602.154	478.36	482.933	220.87	421.279	540.776	392.594	675.282	264.4	636.591	328.599	696.994	243.517	289.232	188.166	530.843	219.691	346.253	540.619	529.714	492.833	590.132	571.136	577.838	774.047	599.696	393.141	581.083	534.775	470.055	546.698	362.537	596.027	630.216	627.548	558.177	712.816	560.524	662.759
DYNLT3	705.863	563.918	553.54	822.14	624.89	605.907	615.462	546.084	587.75	670.63	821.478	558.471	645.683	491.272	655.286	598.116	408.682	788.392	360.905	757.333	700.763	807.505	597.243	402.329	364.296	692.75	567.957	526.248	697.361	662.007	587.118	719.32	525.432	576.38	782.478	588.165	512.796	643.924	690.568	733.251	753.017	578.915	718.881	837.606	763.142	847.032	1065.98	660.553	765.978
BCAS2	415.588	361.548	407.439	443.645	349.851	318.092	407.222	292.529	412.636	371.393	373.131	314.491	419.167	202.645	352.397	355.511	278.385	449.845	168.974	442.607	305.394	413.481	248.689	212.371	178.02	372.656	284.165	297.616	371.393	376.163	349.643	359.776	301.806	290.026	422.251	404.765	282.311	335.976	392.348	358.401	359.561	322.462	419.772	478.214	528.096	453.308	566.478	329.33	435.52
NDFIP1	1116.04	996.145	793.15	1060.89	1085.24	800.762	1269.74	1018.88	847.994	1101.29	991.505	1002.41	1371.15	597.877	755.736	720.191	498.364	1124.83	510.756	1034.81	933.72	911.744	498.44	555.873	507.365	1156.9	429.481	795.934	900.983	1112.03	1124.38	1017.04	797.696	935.478	1153.83	1028.74	1023.35	1587.7	1136.78	1234.6	1190.74	818.947	1010.36	1294.57	1128.5	827.477	1241.08	918.268	579.499
SACS	193.402	99.6553	141.542	240.005	193.838	177.529	236.525	162.516	147.962	187.267	171.37	214.511	229.071	123.753	132.047	153.568	143.325	210.2	156.629	249.232	211.304	228.902	135.269	96.2449	112.389	237.932	137.499	124.932	196.382	190.563	132.663	183.092	106.289	104.184	184.658	197.602	130.637	224.787	211.321	206.213	245.764	179.584	247.587	273.257	234.408	284.595	394.578	189.479	210.882
PAFAH1B1	335.398	336.921	243.811	261.532	376.6	278.099	504.213	347.654	339.505	385.581	390.494	475.512	286.439	208.9	398.12	398.693	275.023	530.251	177.036	341.257	248.058	489.708	213.002	228.023	212.61	280.17	234.258	279.63	361.977	522.553	336.729	291.893	286.98	285.088	615.764	517.596	277.734	378.797	524.966	411.477	481.529	250.113	549.54	469.46	546.226	390.449	570.423	429.121	441.979
B4GALT6	62.9555	51.6935	35.4233	66.132	63.0688	45.1399	96.3342	61.6778	55.2204	65.0648	75.0869	71.4834	72.998	39.2261	77.2685	64.6058	36.1422	93.6421	35.0652	70.231	58.4474	87.9366	39.8493	29.9138	37.3401	60.9565	50.3309	48.1921	73.1219	96.6498	52.5152	44.5443	42.3533	39.6413	122.439	83.8849	58.9972	68.6329	95.5855	70.2335	89.7816	38.4092	89.7101	124.641	86.7793	64.3937	128.13	82.4678	77.892
PRKAR1A	951.811	568.332	377.964	791.416	775.651	564.666	841.468	732.581	685.913	671.143	750.858	578.05	831.832	420.785	717.956	810.346	580.365	813.779	459.83	1286.3	884.514	763.483	633.189	327.219	478.432	944.623	524.147	594.69	1012.05	795.644	807.52	777.119	426.298	462.103	799.738	708.25	666.53	687.898	887.321	690.982	881.197	341.79	916.488	907.334	982.546	1063.01	1063.9	815.623	1207.48
UQCRC2	553.699	453.571	543.643	547.433	424.333	503.196	585.584	463.609	415.151	609.521	554.976	479.001	531.806	246.01	489.112	502.216	379.609	667.731	230.469	574.782	384.813	667.435	288.61	394.439	291.116	511.124	295.489	434.082	570.346	521.962	404.253	501.351	452.439	508.209	608.997	617.159	422.401	554.008	590.649	518.476	571.287	363.9	557.399	638.275	601.336	532.512	752.802	540.718	632.909
NPY	337.177	351.896	602.697	500.411	141.337	342.317	494.606	324.673	372.388	416.747	402.522	261.898	270.807	134.317	435.002	584.344	388.691	420.286	145.834	534.999	190.835	450.757	281.288	174.273	234.478	241.13	156.627	302.699	466.603	243.75	329.677	527.55	602.664	549.447	405.381	531.955	411.217	546.199	429.208	521.874	424.13	256.375	425.655	474.647	441.164	406.585	411.849	553.075	449.511
ARL4C	209.074	224.659	208.851	218.332	217.903	278.772	312.124	258.312	273.875	292.95	259.936	272.593	235.645	170.531	264.927	294.972	167.894	291.982	186.221	257.254	236.919	346.83	134.193	133.789	139.296	278.214	147.796	233.234	266.533	310.439	256.176	231.778	189.223	240.064	322.039	289.589	222.374	259.447	338.877	343.996	331.284	208.008	370.342	370.255	312.732	257.915	299.17	282.063	322.053
NAP1L2	1229.65	680.797	808.023	1294.92	900.096	711.274	960.914	703.807	852.624	810.181	851.116	719.402	879.176	574.898	712.583	849.48	475.013	988.374	556.795	970.772	889.32	866.86	657.685	642.264	538.525	841.911	548.913	728.684	731.257	946.393	823.306	884.647	612.8	760.615	906.311	784.682	689.252	810.074	841.911	871.044	892.06	640.616	1022.38	967.435	1029.74	1077.99	1432.04	760.13	1109.67
IARS	597.006	670.256	725.019	832.613	482.626	710.095	803.653	606.771	657.278	706.792	779.535	736.175	735.887	431.978	673.361	694.35	524.177	1020.34	438.613	835.942	617	911.619	606.726	429.54	433.946	733.748	456.775	597.477	795.633	735.086	554.726	615.33	585.269	732.164	798.413	699.35	618.142	701.806	800.8	760.981	979.726	594.918	982.908	960.972	891.343	776.272	1017.52	734.164	846.97
TUBGCP4	141.955	124.995	101.944	117.784	143.619	120.382	171.522	160.317	134.071	132.267	173.512	184.213	113.932	55.6922	156.371	139.395	105.83	164.623	93.6822	137.383	86.5099	155.394	78.5553	62.3786	68.7489	123.316	112.685	116.065	159.246	190.149	157.672	101.997	132.686	121.696	174.083	154.578	152.436	148.934	168.034	155.273	196.792	110.946	198.789	215.921	198.722	123.471	186.06	167.938	187.531
PNP	67.9494	48.646	48.0394	57.4002	47.3837	58.5789	50.1673	79.4384	144.989	71.0457	62.1602	66.7938	73.7907	70.7737	72.0753	54.7275	61.3272	65.7291	74.9325	50.7454	63.6895	54.8534	52.8543	51.3429	73.8269	48.4787	87.921	73.8788	61.3956	53.1259	44.1836	44.2765	75.2525	58.0878	54.0787	62.9408	61.3518	56.1038	55.6633	52.0912	49.3376	55.5399	56.2168	53.5524	70.6705	50.6546	49.4128	52.4517	48.6003
PDHX	340.63	217.909	301.082	346.66	245.09	334.052	351.062	289.024	287.827	283.489	241.256	278.543	351.569	178.17	242.863	257.867	231.452	328.762	184.631	323.749	267.46	362.844	179.765	202.637	134.474	330.598	260.828	248.397	328.775	276.339	227.19	331.009	284.506	224.763	382.501	352.199	231.874	341.553	306.163	300.195	368.921	266.035	325.556	350.708	364.383	375.611	486.316	303.165	283.409
PSMD12	272.602	140.109	173.062	293.408	223.314	229.75	242.782	167.81	201.67	226.655	221.07	168.701	239.243	154.463	195.721	202.077	143.021	328.646	140.701	231.587	218.561	264.319	147.95	142.093	129.447	252.288	153.666	162.084	185.327	230.636	205.667	183.421	143.205	180.951	270.955	183.699	160.609	222.553	221.82	222.864	301.824	173.493	225.21	284.25	262.84	214.145	339.308	203.025	253.855
ITFG1	799.06	932.474	606.962	611.549	833.977	541.942	1020.42	702.759	630.59	808.593	939.565	856.311	843.127	258.634	930.588	792.351	491.111	973.936	289.932	655.612	456.411	1063.7	241.618	254.099	281.615	672.22	396.197	506.193	1045.4	1088.2	834.871	603.45	531.156	691.362	1241.38	1046.05	752.13	957.144	1024.97	879.195	951.157	361.644	1025	1121.6	1070.8	813.891	1276.57	923.326	985.194
RTCA	136.754	103.036	85.7874	112.445	108.935	110.732	153.549	90.6618	71.8381	100.844	146.086	110.819	109.713	56.8306	77.6126	88.3126	64.1929	145.958	51.7842	107.377	82.9352	144.3	65.4834	68.3108	44.3539	110.656	51.2088	88.5323	100.392	123.005	90.6531	79.8143	76.9812	84.8439	147.314	141.287	80.1365	127.175	117.664	99.7516	125.498	73.0838	149.53	191.588	134.28	124.938	215.643	95.5455	124.192
RNF11	754.959	524.25	766.384	1084.37	747.802	702.969	866.344	589.051	595.731	775.464	707.451	584.801	746.465	430.864	520.286	657.908	386.392	881.598	439.246	919.82	765.026	708.888	411.846	343.055	365.35	808.097	517.493	638.21	870.799	785.173	528.847	738.23	641.77	645.55	718.234	819.308	516.463	693.183	614.827	636.289	746.846	558.5	654.61	920.032	845.567	792.111	975.26	544.194	985.851
SUB1	802.119	621.369	644.856	797.758	662.644	516.663	838.669	518.146	406.36	688.574	652.405	492.228	772.04	392.724	635.257	534.234	418.189	814.903	297.021	504.066	639.96	701.906	347.476	244.089	236.966	597.001	406.741	451.775	746.339	773.885	451.02	684.604	581.087	574.636	816.262	758.178	499.33	718.785	645.419	682.231	672.936	588.232	778.391	995.213	876.191	629.998	901.811	692.668	794.625
CRYZL1	145.055	188.355	140.886	197.319	187.361	154.514	224.252	184.83	143.777	213.352	236.246	147.907	208.666	104.308	127.906	165.086	160.513	245.395	130.772	184.455	200.51	249.865	123.984	115.011	126.81	209.446	123.578	141.355	173.867	160.517	144.58	169.296	159.459	124.888	231.217	220.48	143.238	201.382	216.633	169.535	228.255	200.881	238.459	292.633	213.819	229.579	289.431	171.002	203.036
PSMC6	273.396	141.112	160.719	285.631	161.709	139.435	203.037	153.41	139.92	165.098	225.472	147.606	168.373	79.9752	112.649	129.068	113.768	174.506	83.7638	172.789	116.615	192.603	123.92	115.269	90.0686	228.769	83.7323	107.201	160.438	142.698	158.6	199.799	145.037	138.98	240.144	193.085	104.85	214.323	166.535	143.116	171.104	153.341	170.83	231.815	195.888	193.264	299.24	180.676	216.515
FBXO3	127.225	78.3437	96.4122	118.659	98.5194	95.9818	134.875	96.4122	68.5008	98.0126	126.76	92.1368	112.204	57.1747	66.0686	77.8627	48.6265	126.03	60.8162	101.157	73.833	115.051	58.1064	47.5285	53.1625	106.524	67.9114	73.9101	107.487	95.1506	80.1778	107.915	75.8788	73.0584	127.063	110.328	74.265	92.6016	112.742	95.4539	119.268	89.8565	95.9503	142.336	95.2601	117.582	186.111	86.0736	120.936
MRPL3	371.352	362.61	398.572	390.562	381.835	352.922	441.47	370.433	313.018	375.618	354.12	342.471	453.137	238.924	362.539	280.244	291.964	454.714	183.864	394.122	333.232	418.384	175.897	200.596	170.265	441.013	208.843	252.693	392.482	381.079	237.45	279.372	343.303	318.476	442.944	432.311	301	429.981	430.32	276.946	442.731	278.767	471.958	543.975	470.199	464.657	627.788	367.866	451.925
SMAP1	352.46	218.056	188.188	282.318	265.655	249.947	318.634	267.339	242.174	317.63	379.187	291.384	263.728	127.243	262.955	203.505	172.591	350.008	163.534	258.809	215.217	312.026	164.985	197.257	158.729	311.195	164.312	261.094	281.393	290.42	209.641	182.823	229.044	213.961	346.311	316.734	232.645	280.894	278.386	300.709	322.822	153.829	343.07	420.564	386.565	328.76	466.5	268.703	394.635
USP25	335.177	200.431	227.582	222.695	273.364	243.961	262.672	251.316	196.238	230.883	298.194	217.761	235.379	200.597	248.43	204.871	183.495	290.595	132.736	219.521	243.056	307.891	130.891	180.387	155.621	243.056	197.353	173.103	231.536	264.623	222.054	243.708	248.274	189.607	283.377	298.409	203.683	254.513	249.276	286.446	262.354	214.803	273.537	337.841	282.816	305.652	368.2	214.008	300.149
MOAP1	1608.3	1364.86	1838.55	1907.64	1271.77	1514.35	1674.35	1216.7	1489.6	1523.57	1476.56	1422.82	1338.23	765.334	1329.76	1658.22	1013.03	1729.33	929.305	2014.67	956.419	1669.64	704.816	688.705	769.925	1457.37	720.78	1089.95	1739.43	1656.66	1721.6	1556.26	1446.89	1838.81	1659.19	1335.95	1239.92	1414.99	1654.75	1619.57	1904.18	988.027	1610.24	1807.78	1536.13	1207.13	1706.41	1574.24	1701.7
NECAP1	617.264	617.715	619.135	594.714	615.182	444.159	659.189	444.674	446.391	559.181	601.546	462.002	586.78	266.609	530.279	594.169	403.591	582.861	265.674	553.671	344.641	493.873	207.502	283.208	180.424	610.403	298.639	440.477	617.909	639.686	572.821	567.683	481.954	531.49	716.039	570.696	437.224	555.435	612.03	538.533	621.314	413.208	636.888	737.84	693.073	546.493	790.756	619.317	702.039
THOC7	426.761	236.567	336.111	410.005	322.696	220.029	276.273	246.032	174.638	278.275	283.721	215.394	246.329	185.822	182.382	199.686	190.959	226.184	158.316	265.968	220.248	244.994	179.246	226.088	160.188	331.142	185.391	210.886	243.49	222.173	261.628	339.586	353.262	230.239	341.524	315.907	188.471	288.965	253.887	217.124	295.699	245.428	288.328	306.76	250.111	342.186	405.565	250.659	340.592
NTSR2	156.159	88.3216	79.8873	78.5555	243.851	199.891	131.52	140.856	130.513	184.306	137.958	155.202	192.352	180.921	126.729	115.022	189.492	139.132	129.191	109.51	179.175	96.7735	128.42	145.02	226.489	99.6464	233.955	225.627	114.275	94.4264	129.107	143.218	122.596	108.942	75.2797	158.698	144.668	154.262	95.9296	71.8743	104.59	175.443	97.6711	94.8401	114.072	106.799	86.5055	100.365	72.7275
UNC50	209.833	142.719	200.153	180.243	183.186	200.667	226.313	200.153	192.385	223.7	136.172	199.538	236.674	141.223	149.767	148.654	157.912	231.53	132.209	251.127	118.01	240.969	138.289	180.08	152.58	227.624	153.589	167.913	250.375	169.898	162.171	232.902	193.294	177.349	200.153	209.17	191.074	207.614	245.756	163.789	218.537	176.577	155.018	176.121	214.458	236.381	315.671	212.464	179.779
GLS	71.4078	92.2575	60.3659	64.468	140.927	84.3492	202.13	90.8853	130.365	140.927	159.678	224.681	149.947	61.0147	155.241	136.291	80.7641	201.893	59.2252	189.155	76.4989	238.943	40.3633	48.3587	54.5136	146.556	84.7672	79.0231	213.817	373.337	105.181	69.68	70.0048	67.069	365.913	210.024	87.0918	139.733	224.948	170.872	189.976	76.1977	228.916	260.796	261.955	168.913	294.958	174.177	211.161
ACTR3	294.026	201.176	185.032	316.776	276.706	225.413	296.481	257.864	207.155	302.207	262.744	255.506	269.88	201.985	211.439	256.872	167.455	366.029	183.324	325.718	241.143	340.497	193.136	173.433	147.35	281.859	186.017	229.316	283.526	308.698	229.073	276.18	180.262	180.614	362.749	258.424	202.121	296.691	248.132	257.885	341.863	242.408	315.66	377.417	356.033	264.745	553.323	255.282	346.203
ATP5MC3	934.616	1056.12	893.333	935.31	722.502	681.66	899.922	612.715	663.961	900.891	891.259	630.931	673.496	409.721	833.814	826.636	736.575	1098.31	421.647	961.034	566.522	972.133	372.39	397.944	406.506	808.472	445.991	628.42	852.333	860.542	888.459	988.706	712.837	900.347	1075.76	855.419	692.577	788.409	932.392	894.114	909.67	609.637	845.632	934.491	863.561	700.836	1072.42	913.961	944.568
STAM	180.008	101.729	148.109	244.657	161.937	159.883	193.339	146.64	144.868	151.138	175.682	153.071	160.64	69.7502	124.08	114.412	99.7667	164.156	96.9931	178.544	113.219	177.909	117.334	135.537	92.3855	199.961	83.2808	106.738	171.457	140.602	106.95	151.859	153.215	151.859	161.987	177.82	143.064	181.62	162.102	135.041	194.11	96.4305	156.286	207.395	175.92	176.233	289.074	132.795	173.153
ARMCX2	303.21	276.404	280.636	291.558	257.415	229.127	370.626	291.69	304.547	288.664	218.171	361.29	351.162	176.196	264.216	270.208	230.87	325.597	227.444	344.9	236.657	373.568	209.402	139.133	126.526	300.216	208.005	235.06	397.848	356.35	211.157	226.601	203.384	268.934	398.294	301.852	266.727	297.025	336.195	347.463	384.724	255.67	378.288	464.218	352.336	329.794	444.605	339.792	347.503
CAB39	644.926	596.503	782.135	739.061	566.19	657.666	644.735	601.97	520.424	626.818	816.084	652.428	555.847	286.71	540.609	606.783	481.7	800.147	364.234	669.565	396.521	814.528	237.421	321.288	275.089	633.421	255.507	418.214	579.522	650.611	669.232	635.387	623.032	730.15	754.352	843.454	407.688	782.031	690.453	663.164	832.812	461.17	786.988	774.33	841.71	811.296	991.721	612.041	781.298
YWHAB	852.835	802.759	991.761	1299.89	1058.09	986.528	1284.94	764.709	956.392	1321.51	1287.67	914.125	884.006	409.684	848.752	973.025	762.719	1130.96	694.358	1148.35	765.84	1408.42	560.563	785.668	560.114	1253.82	453.612	1086.49	1119.73	1210.7	819.095	1281.7	923.237	913.892	965.779	1497.49	1222.85	989.983	1425.82	1578.53	1064.99	803.054	1318.13	1039.98	1121.29	786.83	1201.08	998.013	1327.43
FAM216A	130.392	106.28	152.404	225.182	110.796	129.46	148.256	116.936	104.881	157.661	106.937	127.902	130.12	81.0691	111.698	134.336	95.5032	167.47	83.0205	142.572	124.912	185.898	99.4562	110.935	73.5452	167.501	81.5524	135.061	115.593	153.457	149.138	187.95	134.014	129.646	165.949	133.427	102.769	148.7	129.068	166.999	178.156	126.298	153.988	175.815	139.54	133.16	191.371	129.068	120.94
LAMTOR3	137.796	106.275	124.646	175.109	159.574	153.677	225.238	118.464	118.261	136.559	151.669	140.943	192.587	128.589	135.619	133.602	108.513	225.909	86.6786	180.205	133.775	207.599	118.023	93.4617	108.551	212.139	125.351	131.496	153.657	153.657	122.645	124.983	130.285	131.655	188.646	190.601	121.717	153.657	159.895	150.848	177.863	114.808	155.356	212.08	217.022	221.062	271.916	142.072	153.245
PTS	238.609	243.107	275.581	290.309	241.077	214.913	287.309	252.827	271.729	272.08	244.999	232.759	283.428	169.66	268.468	263.616	264.42	345.287	163.493	288.107	253.097	312.636	231.415	197.462	138.774	348.009	148.27	218.876	279.951	308.7	231.094	203.367	206.161	271.729	314.161	316.056	249.432	366.85	285.696	288.887	292.485	212.534	237.161	372.719	318.667	323.444	378.801	240.347	338.428
B3GALT2	38.6811	38.9496	45.527	51.3164	45.1724	46.73	60.4474	38.6032	35.3832	47.653	39.8318	35.2192	49.2224	33.9065	40.3453	41.7472	31.332	49.449	40.6057	45.7844	45.6018	56.7459	34.7932	30.5246	40.5242	53.7211	34.0278	39.9877	49.8875	40.8247	35.9919	50.3847	26.4786	33.8155	56.126	51.7159	45.7783	51.0565	48.1561	55.0138	48.333	43.6294	49.1002	68.2067	48.3074	55.4914	79.8137	45.5813	50.9225
KCNJ3	32.7661	32.3209	31.7423	39.9681	35.2159	43.9689	50.3999	40.2377	42.5351	44.3429	38.4929	47.3536	41.8163	41.6199	60.688	45.7945	38.4047	45.9908	36.0617	44.1747	33.8682	66.5297	30.559	29.2629	28.3081	49.4028	32.9653	40.3899	55.9101	79.9799	31.0392	38.5823	29.8859	35.1124	59.7385	54.3976	52.4878	41.073	65.7216	64.6674	46.4618	33.4878	53.544	51.9286	60.6938	39.4788	53.1059	46.4443	64.6078
STAU2	189.809	162.656	188.596	201.647	194.019	199.786	227.094	178.112	185.295	216.305	213.601	202.372	220.694	199.135	175.856	195.439	153.481	282.822	163.017	213.601	221.474	302.618	126.096	98.9403	138.952	245.271	145.654	138.615	206.019	233.377	186.353	223.814	152.301	209.832	244	211.538	140.351	243.303	248.03	264.288	275.55	196.635	265.516	240.034	251.433	269.89	323.671	211.062	261.68
MT1G	519.542	292.399	293.669	294.843	377.596	432.744	304.664	322.625	342.655	472.955	723.017	284.803	616.413	662.415	342.684	337.844	417.573	395.928	1223.9	323.551	304.385	289.08	503.742	310.265	502.983	332.315	547.97	481.574	287.17	311.689	224.321	302.724	696.469	381.013	232.753	339.595	348.029	402.94	329.281	226.31	278.587	854.509	295.558	276.746	293.873	297.298	280.113	395.419	246.467
FGF12	78.9082	93.4487	71.6447	79.0133	118.354	85.762	185.87	112.484	95.8556	119.684	161.189	162.75	117.581	68.6385	124.443	130.22	78.5878	235.631	81.2655	166.724	89.7907	159.879	73.4218	69.3475	59.9712	112.57	75.7135	81.3887	144.915	226.089	132.589	79.0162	77.9681	75.1066	341.276	198.937	88.6424	103.287	160.077	139.073	160.462	71.0264	213.864	275.361	209.547	130.581	260.628	146.968	173.936
GOLT1B	30.5053	32.3607	32.4265	33.4957	47.95	30.5892	59.2907	36.2805	50.4617	34.8695	42.7283	38.8002	39.9545	25.7589	35.7644	47.7686	25.6778	53.9559	28.3339	41.7723	35.1706	54.0738	25.282	28.2221	22.5476	40.7843	32.1331	23.9433	43.5067	46.8529	30.2919	32.1411	31.5491	29.459	58.2169	51.228	40.7081	35.2358	48.9791	33.5373	42.356	39.7142	46.103	45.2483	45.8402	39.4985	86.9097	47.2907	41.9539
C3orf14	601.546	650.784	541.952	623.843	554.887	551.534	635.838	493.067	441.546	661.808	656.178	437.754	641.196	343.393	529.641	706.2	539.347	726.856	349.415	750.469	526.19	778.209	324.256	338.561	297.136	702.411	317.979	450.206	648.663	658.366	656.077	741.56	534.967	441.157	660.701	650.487	483.039	574.295	660.942	666.805	659.946	480.921	697.273	724.708	709.86	741.493	824.172	582.243	630.018
RPS6KA3	50.3319	43.887	42.6706	40.5771	46.1014	40.3609	67.3189	58.4201	48.7107	49.1362	51.3488	52.2121	47.6069	40.9468	55.4635	50.2444	40.8571	54.893	44.8368	58.3638	51.3814	58.6129	30.2052	33.5065	30.6792	57.6291	41.8819	34.0757	71.3807	63.7348	44.3171	33.6896	39.9167	48.7734	89.1564	67.2052	59.1554	60.9491	62.3923	53.0553	56.8978	43.1259	79.4308	73.7159	83.5955	62.0704	87.9582	63.3774	65.456
NFU1	148.46	178.963	194.3	239.793	140.499	134.686	172.782	141	146.228	123.37	137.692	113.562	164.647	73.6616	115.29	165.473	122.206	184.071	86.7894	215.528	109.592	192.263	100.669	137.976	95.9629	168.398	74.6924	96.1952	155.843	135.194	150.742	167.25	153.492	128.31	177.923	190.619	119.697	160.417	158.584	141.537	152.281	143.932	193.58	223.981	184.065	182.99	288.285	161.544	205.743
EFR3A	657.741	464.549	597.97	781.695	532.967	658.357	677.203	572.334	529.091	647.879	680.594	664.98	709.219	429.575	587.023	595.852	419.138	760.574	465.346	764.076	646.385	763.896	571.239	389.036	367.639	710.719	373.558	395.53	601.443	557.622	445.159	582.164	555.392	585.218	651.224	528.795	474.499	669.604	678.06	684.895	788.776	550.49	798.402	825.174	755.057	782.846	1022.83	597.21	687.348
DIXDC1	215.434	127.105	172.398	213.484	145.413	245.383	266.169	307.357	253.913	176.574	201.025	179.092	160.396	65.3015	149.01	118.981	153.693	231.354	132.546	235.481	86.5822	249.87	180.098	388.037	95.2018	162.119	94.5038	202.021	216.491	159.497	126.062	227.241	229.222	202.06	212.192	292.378	222.249	215.912	249.928	183.053	209.294	93.817	223.591	245.287	203.492	335.584	296.528	209.189	237.284
NIF3L1	306.292	232.694	320.21	341.326	237.225	332.492	302.08	298.323	294.915	264.289	227.985	358.206	342.282	177.663	279.377	232.6	239.458	373.191	220.745	272.691	198.15	369.589	214.297	192.34	134.16	342.35	181.403	263.887	320.043	279.766	217.396	263.661	257.303	295.891	351.287	331.832	261.607	301.201	341.583	302.096	332.909	276.343	357.519	312.351	329.64	350.527	350.089	287.416	291.024
MTX2	230.247	221.001	209.148	309.576	217.364	195.588	258.631	217.299	211.226	230.344	218.112	220.761	252.794	149.909	207.02	219.203	211.062	279.781	145.41	260.868	187.757	305.909	136.096	147.525	116.039	265.072	151.054	195.567	242.217	244.513	206.051	161.16	138.204	208.603	295.605	306.987	211.797	305.07	261.828	221.603	255.35	204.903	251.138	262.317	300.852	291.947	321.607	215.115	234.064
DCAF6	270.849	256.077	362.295	303.747	254.898	238.132	296.012	207.071	189.716	215.399	247.038	220.846	262.795	120.631	208.669	236.457	142.869	250.44	114.179	201.842	202.462	229.311	98.6032	123.772	110.638	231.58	131.711	176.417	258.655	247.402	252.362	309.41	196.478	225.132	298.803	264.573	189.615	241.62	236.26	316.869	281.365	238.087	280.679	325.617	270.462	247.631	365.94	239.096	285.557
BMI1	360.652	153.696	232.946	404.883	235.271	211.538	305.951	252.869	237.052	232.846	209.811	187.015	279.922	165.45	192.215	171.033	193.962	276.885	166.301	305.683	229.542	256.465	173.709	284.727	127.325	409.943	202.023	179.235	278.667	226.613	213.502	306.969	239.228	186.11	250.947	257.636	227.671	249.25	272.367	213.945	272.189	226.251	280.539	327.65	310.552	407.41	419.034	294.136	281.23
SLC1A1	144.9	160.152	137.774	158.155	148.113	191.297	195.194	141.781	119.725	190.842	158.769	178.022	194.495	97.2155	153.101	154.72	98.8226	186.266	115.332	153.205	130.1	227.124	89.2824	62.3743	85.7203	178.964	97.7302	116.205	169.012	179.761	120.914	160.82	123.697	155.14	209.79	184.448	111.225	180.587	204.977	152.805	191.933	123.236	184.916	214.219	184.181	187.565	246.619	145.028	193.394
SCG2	508.898	592.178	570.903	535.796	574.682	603.364	675.338	496.545	627.846	794.406	516.937	440.258	539.668	368.555	643.94	623.682	367.987	618.273	225.054	568.554	390.277	853.052	374.254	321.4	158.927	627.248	247.737	315.06	626.586	552.615	540.541	641.618	552.9	635.524	707.631	701.214	466.319	600.106	638.252	665.141	742.764	527.229	629.571	728.449	786.247	689.538	927.713	622.668	775.742
TM6SF1	146.177	129.782	84.8015	131.478	123.607	114.604	171.923	158.005	81.7708	169.576	203.346	104.587	117.669	56.4552	174.495	120.653	71.2964	173.298	55.4632	99.285	104.805	244.738	76.1399	47.6514	66.4117	110.952	65.5419	97.5961	110.818	179.78	152.756	91.5899	95.7014	99.9725	234.702	216.462	108.173	139.604	182.118	168.168	151.46	92.8577	217.51	219.811	210.195	125.225	255.467	123.881	178.841
RIT2	156.399	126.117	151.224	156.878	114.107	128.29	163.371	147.48	99.8156	121.374	158.026	140.095	192.377	61.5471	127.103	127.169	104.069	148.782	58.2883	108.693	98.8006	167.827	59.6973	55.4206	63.1535	179.555	74.7021	96.9206	144.421	140.868	99.8336	199.348	149.087	121.481	176.339	172.841	102.411	134.124	147.416	155.076	142.603	84.2442	221.642	210.712	165.674	119.028	224.347	144.791	168.28
G3BP2	101.814	117.421	46.6713	68.0149	125.663	69.3037	221.146	74.573	87.1011	98.4728	112.708	161.344	117.079	53.208	114.413	124.273	67.3244	230.298	56.5796	109.964	49.2193	229.772	59.5437	47.5723	54.4546	94.1222	60.6363	66.8339	157.982	253.588	124.667	63.2114	61.4756	66.5557	206.943	160.156	80.7578	80.7336	181.389	140.703	146.916	58.9279	182.338	224.825	212.815	119.97	215.564	156.13	162.847
RND3	184.078	124.906	173.682	203.165	176.852	168.601	196.583	124.816	259.532	188.78	96.4844	99.9321	155.522	121.965	184.868	157.028	116.511	196.443	82.2991	143.662	142.689	208.951	132.053	77.307	120.51	115.501	72.0328	142.472	126.776	89.5294	159.289	205.811	308.033	146.704	197.248	182.824	176.002	126.855	186.095	135.937	208.301	167.912	202.056	198.448	218.279	146.641	223.125	194.784	171.804
TXNDC9	188.923	132.543	142.102	198.288	141.409	171.546	186.644	193.989	157.662	213.621	170.334	128.045	197.339	113.398	172.503	136.416	152.178	209.865	88.0854	178.879	142.988	237.899	140.07	108.903	59.8694	159.779	109.838	156.424	170.259	139.472	115.221	153.213	115.906	126.04	186.804	218.347	152.977	173.047	202.78	182.902	174.414	159.128	237.328	234.694	253.317	265.045	327.155	193.321	201.865
S100A13	366.346	207.533	231.4	288.134	449.739	350.5	288.147	283.364	310.799	356.623	288.572	235.623	381.02	472.423	250.647	293.212	314.561	242.426	359.07	312.037	377.309	224.221	358.329	464.662	436.087	363.015	477.694	294.346	281.342	208.017	278.22	273.904	298.009	239.578	206.747	285.197	264.271	298.63	236.178	204.551	212.157	502.55	229.091	212.642	225.124	283.501	217.396	205.903	186.083
ZC3H15	267.438	232.187	181.329	333.922	217.694	245.927	278.658	231.385	247.63	287.28	273.201	250.69	267.516	123.558	208.974	243.111	123.628	340.129	134.353	331.056	207.111	279.055	151.502	180.296	99.8889	309.136	178.631	156.475	281.863	255.065	179.152	255.732	116.145	186.789	282.754	259.717	204.811	260.762	275.51	251.392	302.316	172.794	289.094	387.646	300.642	350.306	399.498	210.482	342.52
TIMM17A	62.9981	61.6454	58.2855	63.9543	53.5226	41.8228	76.1674	59.1756	48.6531	66.8387	69.4421	62.0708	53.912	35.6897	59.514	65.0914	50.0609	80.9196	35.6293	68.9622	36.7074	70.4705	31.29	41.3525	38.4079	56.5258	36.5599	51.7468	64.6832	73.7703	57.2816	62.0108	48.5098	59.8707	96.136	71.1196	53.0192	64.1307	63.1654	60.433	71.4647	35.1606	72.1673	82.9535	73.0045	62.3482	91.1439	69.7376	84.5949
KLHDC2	547.066	539.568	632.039	630.203	514.805	589.734	630.697	492.712	486.373	586.862	600.077	505.166	559.476	282.938	447.117	552.335	410.897	790.967	506.349	673.628	392.897	772.471	232.215	355.994	253.456	562.919	274.863	381.303	531.727	512.985	436.124	597.906	441.084	543.373	663.934	631.381	459.879	673.809	643.439	651.091	636.362	490.463	617.861	784.854	662.765	619.49	705.629	559.566	562.919
NUDT4	113.909	61.51	78.488	118.087	94.3052	75.9384	119.776	98.1725	93.7365	100.845	122.91	94.9221	122.438	60.7038	106.458	75.5227	57.4338	108.261	55.4078	71.7556	68.0413	128.084	57.0857	60.4843	57.2375	104.946	61.752	83.5085	102.27	97.4572	66.3206	77.3902	84.926	86.3744	129.971	100.551	75.3931	78.3292	82.2803	118.462	103.236	80.9633	104.1	123.191	122.98	115.352	150.078	108.955	123.214
PCP4	558.852	675.369	905.001	863.538	530.316	504.249	527.437	774.016	597.377	677.753	762.388	382.461	528.102	354.154	746.367	884.778	552.904	846.44	284.724	826.867	580.026	773.75	373.955	288.96	335.797	453.986	341.894	424.806	534.862	739.712	868.86	990.424	632.161	763.465	736.547	636.529	473.872	602.868	707.795	947.559	949.661	601.637	726.174	796.58	609.07	500.049	775.631	598.41	804.266
SNX10	238.725	260.798	220.403	278.528	265.64	260.061	316.748	201.712	202.117	276.001	303.023	218.325	236.307	149.88	238.95	271.717	130.521	317.303	130.309	280.064	276.001	291.033	179.905	139.198	160.478	285.507	220.334	178.458	269.193	255.087	186.462	198.55	167.321	204.559	361.289	263.585	201.793	247.022	283.037	239.911	305.477	191.025	322.297	400.436	282.403	288.447	390.682	244.846	389.213
TUSC3	402.212	385.78	294.45	259.615	302.085	241.649	363.515	303.515	262.332	302.839	350.58	345.222	433.402	110.42	396.723	260.143	253.033	392.664	144.363	382.333	179.36	430.751	115.676	88.6877	82.2655	303.38	112.76	217.901	400.941	421.105	335.065	264.864	267.577	308.434	450.208	401.239	271.714	424.507	403.44	379.798	404.459	161.106	413.809	513.648	430.987	447.197	487.44	381.663	408.641
CMAS	103.98	122.389	94.0754	88.9424	93.0847	69.871	117.903	80.082	58.2363	88.4458	95.7086	82.6556	81.3703	47.127	74.9738	98.6861	67.0505	118.627	49.3439	103.062	68.0638	143.94	37.5597	35.9487	56.3096	98.9191	50.9852	63.7053	77.1936	106.966	97.2764	107.83	94.2248	90.9368	154.88	130.59	57.9068	110.375	115.585	79.7508	89.8407	58.7414	105.385	136.409	108.153	93.5001	151.398	93.6505	111.336
FGFR3	338.39	126.812	214.148	217.581	304.643	406.06	214.668	255.555	226.258	350.183	217.281	293.832	391.219	493.334	222.137	242.88	269.655	307.868	350.371	259.598	381.672	229.012	298.46	352.489	498.77	239.357	432.579	309.791	217.593	175.346	270.457	317.79	213.618	260.187	111.318	260.617	248.338	314.156	221.021	105.233	202.229	446.85	165.541	123.998	264.275	220.275	250.622	225.045	146.473
H2AFZ	607.419	589.245	607.843	654.847	485.522	483.529	603.06	505.441	551.561	596.138	634.145	522.089	543.933	237.399	499.59	584.411	491.899	671.752	418.935	671.817	381.45	716.771	229.01	339.363	208.694	566.879	226.815	404.695	606.556	610.886	534.024	579.311	532.498	542.233	698.07	647.629	450.738	513.245	583.549	567.819	611.847	443.582	602.625	643.372	669.502	530.827	724.891	603.179	672.35
ADSS	234.874	229.225	179.055	279.704	194.975	178.837	265.733	164.699	200.587	215.828	221.675	219.373	224.674	165.582	217.738	211.741	173.381	302.305	125.717	224.365	191.455	274.596	160.056	168.209	121.596	249.652	198.629	199.534	257.236	219.511	174.017	203.91	152.88	172.024	334.473	268.846	150.415	237.88	236.349	226.654	309.139	161.218	253.695	347.334	322.742	186.057	403.478	207.92	248.15
PEX11B	395.005	242.675	307.343	395.294	365.988	296.815	385.726	433.708	305.265	368.191	330.936	388.497	372.329	184.066	379.429	299.221	275.758	407.471	208.255	346.903	301.136	433.658	169.182	236.139	141.063	378.018	198.706	286.632	314.173	342.764	339.184	315.096	278.64	317.266	391.353	385.213	398.714	368.336	452.038	367.123	413.052	259.546	433.777	469.759	389.218	327.601	424.087	392.039	360.91
DOCK4	602.968	272.937	445.394	602.505	430.794	521.612	487.25	434.767	407.732	548.692	432.559	308.985	570.361	370.547	355.139	409.128	244.929	586.118	271.928	597.229	501.483	553.499	693.869	443.505	386.02	526.365	447.283	386.758	454.498	406.91	437.351	561.096	454.679	424.885	563.265	521.324	389.395	552.655	585.234	423.936	492.451	592.584	656.559	616.381	536.741	812.772	790.401	487.632	483.355
CRHBP	55.5801	68.2574	52.8309	63.9938	62.1505	53.179	77.4223	69.8128	60.6744	69.8759	49.6679	46.4823	58.6827	69.2589	95.372	69.3591	60.3238	63.5238	41.4305	68.1302	45.313	92.482	49.9885	50.9098	34.8557	44.9731	47.7561	48.9613	66.578	49.1608	57.0915	59.2622	56.5291	62.2895	87.0854	85.7283	67.389	51.1853	82.2287	73.9019	71.9728	62.9892	96.1198	66.6218	76.2467	69.8458	101.37	102.721	84.2182
AP1S2	260.938	219.92	164.483	285.13	171.218	187.531	269.727	306.799	200.716	218.026	226.39	236.668	172.961	137.914	286.97	201.499	167.735	268.213	189.05	194.176	237.526	278.058	160.592	145.746	118.548	173.597	159.325	174.571	223.192	262.172	168.605	193.764	207.712	149.908	330.364	302.16	212.549	301.717	387.636	250.007	233.526	199.555	336.613	348.144	268.908	268.963	422.137	265.159	343.801
TAF7	367.929	179.761	278.239	307.475	290.498	225.073	305.864	258.521	322.741	311.233	198.365	294.865	355.378	131.833	259.671	222.587	239.695	351.59	175.512	339.542	217.186	320.163	177.326	223.905	130.016	272.693	151.564	220.484	290.875	237.698	253.173	332.777	223.999	255.6	304.462	300.853	253.04	309.338	327.355	254.56	298.099	174.518	315.211	337.138	351.155	387.272	400.231	275.402	282.125
MAFB	196.605	50.9504	130.664	130.61	79.2519	114.222	130.939	106.42	147.181	112.61	125.833	110.515	86.8724	54.2318	128.058	93.2479	63.1226	137.405	38.3311	103.869	92.3958	130.269	67.1788	44.844	51.8021	87.9867	41.7121	75.1159	102.109	115.253	88.0278	139.339	214.307	130.43	110.425	123.263	78.096	107.224	136.629	127.747	138.74	56.1245	131.504	142.016	137.15	160.82	204.215	119.671	114.14
VMP1	185.399	109.344	137.467	198.718	149.702	152.793	185.046	174.539	174.518	184.916	235.297	160.891	202.117	86.7298	128.18	142.196	107.738	228.531	79.7415	177.763	142.19	223.72	107.334	148.468	92.7089	175.985	98.5632	139.969	165.979	163.029	124.123	155.235	157.48	132.247	210.737	198.576	147.168	175.902	179.946	183.473	185.709	129.532	215.935	235.237	199.638	184.702	281.459	156.61	171.723
KIF1BP	359.512	309.978	297.746	361.143	326.762	306.499	352.237	303.333	259.096	318.168	283.621	290.958	368.732	225.681	293.434	278.984	250.574	439.338	152.544	402.236	242.6	373.26	167.309	175.546	124.811	277.905	213.971	265.238	293.369	335.227	270.901	286.219	228.689	254.063	410.493	357.995	250.753	413.156	383.525	306.601	367.211	216.573	369.473	436.602	389.026	425.807	483.388	318.321	350.592
SRPK2	257.126	309.206	232.335	377.221	176.055	335.027	353.638	182.971	282.409	382.453	357.946	281.002	309.289	189.805	350.096	368.506	326.909	486.464	248.992	385.353	324.986	458.794	205.711	286.84	245.177	376.721	258.909	282.394	398.181	383.938	325.571	360.529	130.769	250.15	269.144	363.605	282.42	254.427	386.785	442.992	422.173	272.366	455.967	358.114	418.356	364.062	399.139	416.529	338.611
ADIRF	251.616	284.251	134.48	106.005	178.181	176.597	100.41	117.745	83.4338	121.088	218.596	102.675	176.564	225.25	93.7149	112.157	235.184	130.485	137.392	101.994	124.28	87.5112	277.329	151.876	234.933	111.009	220.244	208.446	111.653	97.198	152.795	178.362	131.041	139.742	106.656	146.929	94.1772	100.735	116.682	92.7708	72.864	285.202	127.792	104.559	103.257	136.259	96.7269	137.2	116.302
GPR22	66.048	65.8608	55.8985	79.2124	78.0914	73.1896	87.8719	93.2129	64.3001	111.387	41.735	94.7721	96.8973	63.9005	117.608	73.3489	66.0265	115.065	67.378	100.441	77.1188	118.891	59.3955	43.9247	37.9558	86.8075	72.8323	75.4516	73.5325	113.285	61.4878	49.3992	49.1518	63.8883	116.116	99.3284	92.4007	109.367	107.115	101.114	113.57	70.2263	107.295	146.6	129.598	128.615	166.932	88.7392	132.955
SDC4	324.496	83.9078	106.606	144.828	270.36	298.477	162.807	202.506	227.344	301.944	176.991	227.806	333.978	318.088	194.065	172.871	253.667	203.178	285.067	205.944	267.534	159.407	285.906	296.457	325.321	198.871	402.527	342.258	131.433	161.37	159.885	194.065	182.001	174.013	91.669	224.947	185.044	247.676	169.135	51.9732	146.71	308.405	133.78	117.996	152.483	216.875	208.179	144.216	119.324
ATP2B1	420.031	191.466	271.029	444.741	355.929	336.972	392.687	272.958	268.64	308.912	298.746	276.931	411.554	238.751	227.476	297.189	153.429	324.997	243.601	387.914	372.412	312.78	267.229	220.913	260.797	376.349	257.473	247.777	312.64	347.165	221.483	314.403	257.878	221.694	379.168	326.468	261.004	317.105	297.892	365.163	410.083	343.186	384.176	443.242	337.981	458.772	538.809	319.396	332.046
UGP2	1589.33	1348.53	1457.04	1495	1238.57	1168.53	1557.18	1197.37	1132.13	1583.2	1552.44	1427.31	1501.92	692.315	1345.29	1599.15	909.808	1852.51	931.213	1672.12	1074.84	1601.89	545.781	549.263	689.855	1364.83	643.954	1027.19	1509.33	1865.24	1479.63	1456.9	944.685	1179.28	2043.23	1565.48	1193.19	1521.74	1710.28	1454.03	1954.96	849.714	1694.85	1918.97	1620.68	1387.13	1801.77	1480.71	1731.54
CRISPLD2	207.842	87.5403	92.448	81.8501	77.5932	80.5632	74.3703	92.0311	136.06	90.6838	169.218	79.0033	71.3621	98.9598	95.7663	69.7233	70.8906	98.2949	72.9601	72.442	115.601	73.8495	128.931	81.8843	148.372	88.3992	199.309	98.1665	80.2625	104.356	81.2953	75.6951	85.4799	76.895	86.0112	81.4043	81.8501	79.2265	80.2336	61.8698	74.033	80.9373	75.5186	82.4092	84.4036	76.6169	72.9248	101.489	76.1053
NDUFA4	2148.23	2452.89	2403.45	2439.57	2003.05	1721.59	2279.25	1704.77	1711.45	1939.55	2035.04	1645.9	2015.73	1063.22	2030.79	2277.53	1868.12	2756.43	1166.13	2337.17	1503.11	1941.9	965.479	1239.77	922.948	2036.9	937.196	1530.24	2318.2	1955.11	2216.52	2603.08	1952.7	2246.69	2609.15	2097.47	1857.41	1907.37	1716.29	2147.57	2186.83	1858.18	2119.24	2446.5	1898.98	1912.32	2316.87	2176.17	2284.13
ELAVL2	34.4155	37.153	30.4656	37.01	35.2064	42.0909	63.8881	50.6442	41.3247	48.5489	55.6516	43.2333	44.3433	37.5709	71.6945	55.3202	44.2508	69.2948	62.242	60.5422	47.9327	64.8101	63.549	48.4607	29.3198	44.1084	45.6187	46.4145	48.7027	64.5193	33.7118	50.0613	28.3124	41.7577	77.7749	56.9776	61.7433	31.9501	81.8581	80.5849	55.6248	36.5923	88.4334	83.2931	80.6231	53.3535	84.06	79.7807	73.0286
ATP6V1B2	2338.46	2403.63	2228.3	1986.87	2306.47	1555.24	2684.04	2087.02	1976.6	2335.78	2602.02	2570.13	2135.66	591.768	2424.41	2320.86	1299.89	2469.42	949.365	1794.59	1145.04	2664.7	450.977	676.103	530.351	2091.37	824.175	1549.4	2480.17	2916.84	2451.35	2144.17	2261.18	2228.64	2930.89	2439.84	2074.92	2392.39	2744.48	2197.99	2520.95	1186.83	2630.19	2659.04	2665.33	1832.97	3057.98	2333.41	2525.71
SLC25A4	366.393	448.72	340.957	376.347	307.934	335.722	366.579	288.368	275.685	352.058	346.294	391.432	279.691	171.692	308.258	386.444	266.723	378.346	222.173	350.667	220.584	391.596	178.971	183.026	163.282	290.852	174.818	210.039	318.81	370.971	374.823	352.469	356.366	325.231	398.142	385.081	229.847	373.402	342.885	406.182	390.21	275.841	400.791	357.329	417.246	333.743	433.129	339.891	405.188
TSPAN13	833.405	764.874	935.431	1230.9	912.495	927.773	982.051	829.179	949.303	934.154	722.268	848.742	973.447	684.13	916.468	992.023	720.369	1083.38	782.085	1187.52	927.223	1132.64	1050.54	603.962	669.936	991.279	841.23	749.729	1037.29	815.313	879.148	783.354	696.755	740.961	950.255	949.303	857.506	853.142	1048.29	1055.38	1121.85	924.353	1162.16	1208.75	1196.77	1285.89	1323.94	1036.57	1252.58
NRXN1	333.984	293.091	185.368	278.831	246.379	411.919	595.46	224.87	373.315	495.903	488.704	516.149	526.673	243.108	430.405	459.11	252.549	653.171	285.529	566.864	376.076	564.975	240.041	142.563	185.7	432.341	259.349	304.988	523.499	625.053	455.601	273.261	129.243	225.178	420.479	568.782	401.581	272.777	554.946	484.833	592.919	250.48	625.618	589.434	645.837	471.451	720.838	503.774	418.928
CD200	339.298	265.381	264.723	353.988	296.023	280.335	361.695	324.375	275.394	326.989	225.111	336.395	373.183	171.391	327.023	257.322	218.094	334.678	150.396	306.163	269.207	400.055	165.493	164.426	162.713	386.414	243.277	284.454	401.808	369.137	271.849	237.626	217.924	249.41	400.674	323.081	274.539	330.319	363.94	319.614	353.862	201.126	364.969	401.073	394.746	320.847	471.417	335.129	359.486
RTN1	3534.7	4640.49	3940.96	4104.61	3102.68	2963.46	3988.03	3004.99	3448.09	3315.92	3862.42	3469.63	3171.01	2059.8	3607.29	4207.26	2574.46	4080.09	1823.29	4345.9	2952.72	3596.49	2257.45	1909.86	2397.85	3675.06	2643.03	3256.05	4081.47	4159.3	3561.85	3347.53	2816.34	3703.52	3776.48	3372.54	3298.02	3560.37	3747.5	3758.51	4110.86	2463.23	3910.47	3898.04	4185.97	3840.56	4732.95	3775.67	4668.69
CLASP2	449.025	254.759	248.052	351.722	557.312	318.26	657.126	458.686	455.971	385.331	409.68	597.179	532.551	145.615	467.558	407.158	435.368	604.156	272.49	501.768	257.006	634.573	256.102	452.47	191.7	438.564	289.19	447.769	645.098	643.935	416.378	268.208	258.555	259.71	667.884	629.144	426.648	609.395	635.655	457.514	585.447	231.702	612.752	611.562	718.445	666.809	833.233	462.834	616.339
STMN2	1767.48	2734.09	2193.94	2379.33	2050.36	1943.27	2280.76	1975.04	1482.02	2117.81	1984.5	2127.14	1719.91	1134.59	2001.56	2309.69	1394.42	2147.53	1343.51	2197.04	1862.68	1863.74	724.2	1102.12	1227.76	2235.79	1076.72	1685.1	2208.95	2295.87	2057.05	2222.42	2293.68	2354.13	2307.27	2029.61	1628.6	2044.34	1840.05	2290.09	2493.59	1921.72	2430.33	2336.22	2137.75	2048.87	2664.06	2084.16	2615.63
SLC38A2	590.318	313.266	293.622	546.211	575.857	353.778	734.573	625.89	571.513	503.451	375.281	671.187	481.457	222.98	502.688	631.24	470.443	889.545	907.333	646.071	380.216	638.391	287.458	408.31	274.592	497.625	401.202	287.39	645.202	643.724	562.225	556.251	316.472	320.046	762.671	628.515	522.796	688.826	895.166	486.787	632.151	358.889	685.259	679.184	931.859	699.595	1154.26	553.312	666.683
ANKRD46	573.869	312.746	383.532	660.154	339.642	426.457	517.575	414.022	380.565	467.154	543.029	469.263	519.724	274.381	418.472	517.155	315.036	584.3	326.256	602.741	536.581	482.463	363.937	294.965	324.002	555.535	366.148	405.552	563.795	493.847	338.102	465.815	239.347	365.501	632.791	455.468	423.493	463.045	466.92	482.463	498.998	346.222	564.844	645.987	572.683	646.246	772.234	497.139	602.893
SMIM10L1	83.705	97.2759	130.903	125.118	91.9231	90.8178	115.533	90.0425	81.7043	113.006	91.2215	98.7318	147.807	82.6711	87.5953	99.208	75.9739	114.227	38.8903	114.183	98.7435	123.321	92.5262	85.4146	80.6325	149.634	77.7153	49.1436	90.9992	106.462	69.2154	113.906	94.85	94.215	133.301	133.128	79.6702	96.5428	89.5899	118.709	110.492	83.3182	113.42	152.569	109.144	108.21	155.291	103.225	115.568
DNAJB6	123.584	118.026	94.4116	172.725	111.095	88.3347	174.264	96.4714	166.315	120.45	170.187	114.668	138.828	59.2903	114.939	122.926	79.0216	190.39	52.3573	157.457	103.875	140.055	61.6809	59.2617	49.9047	161.856	54.4702	71.9401	107.04	123.425	124.468	93.8843	89.6706	112.772	181.589	169.911	112.8	130.829	143.916	134.831	142.187	77.5211	141.286	214.798	181.496	136.281	238.974	126.585	165.55
MT2A	4915.19	1904.22	1711.28	1947.98	3112.93	3189.18	1594.92	1821.12	4018.44	3034.95	4831.95	1841.75	3451.86	4498.73	1748.81	2192.27	3176.96	2116.53	6853.79	2079.75	2303.18	1621.25	3397.81	2090.56	3100.04	2129.87	3202.5	3015.76	1202.23	1709.1	1792.88	1925.39	8261.91	2365.53	1208.59	2250.41	2097.5	3157.13	1692.37	1214.87	1693	5165.13	1524.04	1529.93	1736.61	2215.18	1676.47	1960.35	1275.9
CHL1	407.735	225.019	309.027	285.246	344.581	205.317	307.971	251.454	152.163	239.116	255.267	190.84	274.259	125.491	191.639	236.912	137.079	255.333	121.52	341.495	232.864	214.569	95.0057	137.839	127.438	299.509	170.816	203.777	291.891	258.97	238.362	337.253	221.642	176.001	319.285	266.723	164.098	299.553	233.959	205.799	254.497	221.049	252.177	377.198	278.578	279.087	398.046	238.247	316.207
COX5A	1135.28	1131.02	1353.05	1500.64	892.824	1097.25	1280.16	1045.4	1021.83	1209.89	1212.36	1055.52	1119.95	488.649	960.684	1097.03	969.939	1275.71	499.404	1436.47	817.436	1293.95	476.587	770.426	402.873	1119.95	493.755	780.244	1269.21	1166.77	965.016	1404.49	982.959	1164.22	1260.75	1168.52	1041.18	1118.34	886.749	1389.68	1267.95	966.852	1188.22	1317.39	1024.66	1011.51	1353.83	1249.63	1336.06
FAM49A	197.85	190.567	220.22	183.659	188.05	158.347	289.922	157.566	151.037	205.27	164.104	217.337	194.315	145.648	148.887	179.859	122.21	246.707	85.3319	185.096	157.672	238.951	100.705	116.681	167.566	198.589	134.064	139.566	256.771	278.349	172.268	255.634	154.004	205.443	289.347	241.697	128.494	174.132	189.53	225.44	193.268	172.612	280.356	229.255	226.339	191.144	255.049	273.804	244.942
DYNC1I1	1008.18	1067.65	1062.61	1033.58	790.362	715.038	841.378	848.786	718.117	882.017	1027.48	857.051	1007.13	441.432	826.144	853.278	674.982	939.926	441.813	949.143	666.631	920.136	330.625	387.814	374.975	784.328	529.173	794.897	869.248	872.672	857.573	877.675	744.438	848.392	1037.09	899.712	659.611	987.633	949.596	976.074	907.672	670.508	1027.84	1109.78	998.006	1025.26	1056.89	825.394	1128.22
TTYH1	422.265	213.845	325.055	233.116	478.675	494.395	386.35	359.947	304.747	406.711	318.11	363.839	591.689	374.378	353.458	284.855	471.715	286.354	266.359	274.15	312.742	193.929	301.815	519.853	598.351	267.438	643.978	443.34	355.019	321.393	313.007	326.874	308.848	267.568	199.955	382.282	356.295	376.452	280.574	272.4	233.623	348.65	259.118	320.296	240.671	211.038	240.887	325.324	184.06
YIPF5	65.7125	71.2692	33.9669	47.4501	57.5584	47.1205	84.5698	67.477	60.1954	66.2716	103.72	85.8598	61.6838	33.3828	78.9183	76.2333	51.3704	102.994	53.6134	55.0821	40.8631	81.6536	39.1962	39.4042	46.6278	56.078	53.2408	74.3964	71.0619	91.3603	67.7078	67.8863	47.5533	39.7947	107.444	104.002	49.472	65.1552	103.306	52.7429	74.8988	38.7509	120.483	95.1808	95.3149	89.3412	135.802	83.0508	109.218
TRIM23	34.9225	39.4153	35.8177	35.9648	43.6276	37.9305	79.7805	37.2253	41.3166	54.0768	54.9875	77.0044	56.1674	30.797	60.6811	57.4562	42.5787	104.888	37.6339	69.2016	33.3417	85.908	28.529	31.1095	30.5053	61.9356	27.2037	46.4048	80.1088	122.681	49.8131	41.4104	27.1844	25.1613	103.631	69.6452	54.3216	43.7915	101.437	79.1424	68.4313	32.1896	94.2774	60.8641	97.5288	57.189	114.797	67.0679	67.5756
MT1X	2465.28	627.788	470.107	611.064	1145.11	1032.96	656.843	606.983	1267.83	1015.13	2327.86	651.823	1555.98	1498.53	810.193	784.291	1357.72	1006.55	2842.43	686.065	723.001	567.084	1369.93	664.507	1312.98	704.816	1013.61	1195.86	422.168	584.588	567.547	834.645	3373.39	755.432	466.227	848.826	671.51	1079.15	610.315	381.139	517.064	1573.38	523.766	573.127	606.459	827.769	567.719	720.652	446.345
CITED2	49.6423	46.3484	71.89	68.0233	98.351	69.7605	82.4017	48.0709	50.6508	101.895	62.5217	45.5831	66.5416	34.9615	54.8439	59.7933	32.9212	80.8125	26.5862	53.2336	46.6479	62.1153	32.5521	30.6142	24.7149	49.6164	28.6489	60.0128	57.0037	65.1736	59.2736	64.1556	69.7577	71.6387	78.2079	50.2372	41.4449	51.4448	62.5361	76.9868	102.461	55.5412	55.9859	76.5347	62.0172	39.5935	75.3884	56.534	55.8936
CDKN1A	294.46	212.177	192.814	153.503	179.149	146.717	141.326	161.525	430.5	159.228	192.468	131.416	171.48	212.809	127.234	152.52	158.857	189.441	203.947	128.52	277.245	146.354	299.267	171.196	382.946	180.377	266.613	159.132	179.138	168.513	206.413	163.089	338.265	206.635	141.678	149.4	144.821	183.868	143.25	151.241	150.692	200.032	127.892	124.995	219.228	126.711	128.418	137.558	107.17
RAB21	266.73	103.548	125.681	188.565	210.377	147.23	206.773	138.809	191.274	142.967	178.099	186.707	193.869	93.9305	130.241	127.024	155.603	214.316	111.149	209.232	119.656	216.297	151.972	177.047	104.741	200.334	116.366	124.24	185.53	171.522	154.394	221.178	128.308	127.667	213.81	188.982	130.362	195.002	226.318	152.071	162.849	107.016	201.345	197.828	205.097	251.03	330.411	177.897	167.805
GUCY1B1	448.94	532.942	390.907	509.326	465.289	408.502	516.657	413.044	398.614	493.327	500.413	568.869	509.409	270.762	450.052	516.921	320.783	631.887	261.685	539.062	326.988	637.774	203.978	176.141	204.262	516.625	278.753	308.907	594.163	564.921	466.631	381.457	327.087	371.777	704.577	565.135	371.002	562.092	591.795	517.087	561.072	354.681	622.256	660.411	615.299	513.977	734.539	481.558	625.736
FZD3	49.0614	36.1087	32.4168	28.2656	65.4778	37.851	29.817	27.6009	22.2694	24.6747	46.4542	27.3741	49.7556	25.2021	32.9276	34.956	22.4426	38.1638	33.659	42.5909	35.4488	50.5536	27.9282	22.638	31.87	32.1457	32.6124	38.7231	50.9067	50.549	34.4009	37.4255	20.1509	32.0027	32.4572	33.3088	38.8054	40.4767	50.1093	47.4569	63.5885	35.7386	62.6565	64.0437	56.3182	33.6843	94.063	40.5	49.8327
MLLT11	3768.97	4398.45	4680.07	4540.77	3699.4	4018.72	4491.73	4241.79	3681.54	3972.64	3993.73	3680.07	4144.03	2748.59	4787.89	3939.33	3128.05	4287.88	2748.31	4357.23	4126.22	4200.28	2569.4	2355.49	2251.59	4313.44	2624.98	3284.85	4513.89	4627.27	4079.59	3770.92	3352.48	4077.74	4356.56	4105.33	4118.44	4397.79	4750.9	4386	4800.67	3526.51	4928.26	5131.88	4751.74	4598.22	5188.01	4470.12	4311.95
ASNSD1	135.885	87.3867	185.582	150.789	135.332	190.563	157.53	126.328	116.946	158.827	171.225	157.106	198.219	97.2144	98.6554	119.673	135.99	195.997	116.258	149.642	132.925	189.522	83.8072	120.662	90.6788	173.952	69.2828	135.607	152.884	166.31	137.869	197.171	221.79	170.67	166.991	182.136	124.959	168.043	175.391	135.315	171.757	123.761	146.732	150.867	168.341	228.444	240.606	126.877	174.117
ATP1B2	456.734	178.95	212.214	236.577	733.589	321.865	254.277	339.84	221.521	307.713	217.162	327.531	389.915	388.904	219.932	228.878	260.164	228.271	223.399	247.256	415.754	168.13	286.333	343.541	706.458	234.621	474.082	294.888	207.967	259.496	337.53	291.685	568.47	213.953	205.562	236.254	239.312	339.162	195.227	158.249	260.387	366.359	185.529	206.235	213.133	236.282	257.396	248.643	135.914
NSG1	320.986	358.953	261.457	295.862	326.327	249.898	365.25	331.951	290.54	335.863	399.111	389.497	337	118.826	384.756	354.859	196.403	461.63	146.909	285.623	187.21	432.992	101.813	97.8595	108.057	252.661	124.12	264.044	368.868	438.332	410.389	296.724	351.655	314.6	510.462	350.539	259.778	270.392	433.957	448.191	343.767	154.332	488.39	452.542	443.07	303.063	419.363	374.739	363.446
IFT57	90.235	76.2841	126.605	126.248	86.3251	96.3313	112.905	74.9991	100.865	91.178	136.51	78.4209	116.017	75.9198	60.0853	82.3979	55.4175	119.377	69.4833	104.44	89.5566	144.046	72.5766	66.0072	56.338	121.222	58.832	58.2721	104.014	76.8753	67.2879	105.025	101.501	89.5823	116.352	107.813	67.0033	99.2108	98.037	98.0736	110.533	87.316	116.75	166.675	108.627	98.8885	141.033	79.2393	107.819
VSNL1	3717.47	4006.48	3134.72	3670.54	3894.77	3711.25	4247.3	3820.04	3554.11	3816.89	4407.41	4545.07	3744.86	2610.41	4190.17	4642.33	2940.27	4489.62	2583.11	4677.6	3740.98	4708.54	2021.35	1911.62	2106.71	3963.09	2892.57	3200.79	4216.04	4585.03	4131.4	3556.16	3000.11	3351.83	4803.54	4259.21	3668.25	4265.78	4796.12	4514.21	4617.9	2914.77	4979.45	4989.47	5017.85	4658.53	5162.25	4257.76	4739.07
NDUFAB1	1285.4	1433.84	1449.29	1618.36	1047.03	1342.28	1481.07	1108.91	1160.73	1620.4	1190.75	1158.15	1337.63	740.551	1341.01	1449.11	1447.77	1908.7	680.318	1744.62	1002.07	1775.14	608.765	757.045	484.226	1437.49	510.165	955.376	1486.77	1405.69	1488.07	1770.06	1313.63	1470.53	1618.2	1454.34	1137.39	1353.89	1372.06	1538.33	1490.49	1186.32	1442.36	1297.43	1338.25	1316.61	1743.53	1774.32	1652.76
GNAL	53.4085	44.7861	34.5351	49.3838	38.4187	80.6208	77.0523	50.6732	77.3835	72.3705	52.8064	45.6961	44.3047	60.674	70.7872	65.5885	59.2208	84.5672	88.4914	59.4808	98.4283	81.2819	54.6172	57.793	56.9345	79.7538	93.8844	79.7496	68.5345	87.1097	63.1071	75.6043	73.8933	45.796	52.5826	56.2899	66.1481	48.6658	68.1074	113.111	92.2165	59.1054	87.46	69.2053	77.7498	53.0234	89.1869	80.9821	70.2298
LYRM2	30.7779	32.0464	17.8733	25.0916	35.3952	20.0121	42.0197	38.1405	27.7129	33.7792	32.9679	28.0819	28.8824	21.8641	31.9139	32.7961	27.1433	35.4886	27.7627	32.8808	28.9515	32.1009	34.217	31.4968	23.3067	43.0028	24.2843	29.5025	30.7201	34.7201	30.0332	26.86	28.5742	17.277	40.9332	37.5345	29.9806	33.4223	27.2726	32.6807	30.782	25.8311	42.0973	55.2422	38.8571	35.4758	60.8302	33.1699	46.4214
SELENOF	119.357	62.2481	81.9911	100.315	85.762	101.319	111.282	90.3675	85.9121	111.178	83.5481	93.1122	129.827	77.2017	83.6443	87.3129	94.8685	104.885	68.209	124.325	74.0006	100.498	85.5394	84.0983	69.0317	120.024	65.2721	74.1677	84.1267	79.3634	67.6459	95.142	72.9499	66.1901	101.025	117.901	89.0468	97.4853	97.4552	92.5447	105.169	84.109	111.362	137.836	121.945	120.249	181.191	93.0534	116.182
MT1F	873.366	579.46	524.989	546.267	803.601	860.014	594.6	588.146	556.995	874.624	1006.2	485.526	1211.14	1404.27	550.366	640.16	899.506	803.757	2780.5	695.143	608.919	525.305	865.301	638.841	830.886	637.477	930.76	948.647	483.514	570.676	504.227	593.365	975.815	652.25	463.639	638.602	666.902	807.464	555.223	354.818	508.636	1738.91	570.694	523.871	601.263	624.553	528.765	699.128	455.034
ITGB1BP1	306.885	353.928	394.22	399.039	306.312	307.495	343.315	273.981	250.003	290.633	358.379	266.712	277.682	171.85	213.858	306.504	205.663	333.123	163.888	336.048	238.028	441.191	172.372	233.233	156.095	337.713	166.972	207.135	288.745	297.505	307.461	348.791	319.352	354.651	335.233	333.888	233.732	290.426	292.754	340.651	348.711	268.418	342.601	439.36	272.847	259.639	431.794	287.055	321.723
SNAP25	3105.36	4227.6	2826	3396.45	3996.16	2936.01	4902.07	4139.34	4142.99	4104.84	4571.26	5262.37	3645.92	1951.08	4061.84	4827.86	2781.68	5629.78	2750.2	4659.74	3607.05	4812.88	1964.82	1928.83	1871.75	4022.6	2830.61	3280.19	4882.84	5762.35	4490.41	2812.31	2235.06	3098.26	5893.88	4399.47	3989.44	4229.37	5309.13	4119.95	5372.38	2697.74	5539.58	4839.32	5193.75	3948.43	5623.95	4791.82	5487.69
DPY19L2P2	290.407	124.765	226.169	273.664	157.696	162.19	215.476	183.335	107.477	185.309	259.774	159.54	210.147	97.4536	184.332	148.615	74.2077	172.733	86.7068	216.062	153.054	215.839	110.843	89.4017	96.7821	209.244	87.2196	152.912	177.882	196.841	139.445	179.575	129.746	139.314	232.096	183.477	138.495	138.821	198.453	180.275	244.9	171.228	240.909	267.328	192.137	202.142	339.601	196.114	192.65
TPGS2	157.172	251.859	203.455	161.057	187.938	218.222	244.645	170.141	131.631	196.247	298.531	233.933	203.783	138.864	188.364	164.434	140.832	213.705	136.028	174.438	143.283	243.481	115.662	127.012	146.679	201.544	121.94	152.634	205.185	257.316	143.712	195.169	171.359	189.698	317.142	246.9	166.193	204.151	229.311	216.823	209.514	176.685	224.197	317.144	228.691	174.22	293.847	204.72	210.499
TPD52	150.866	139.361	56.7675	142.984	221.464	107.037	323.722	187.65	149.074	164.485	311.385	252.288	244.366	46.6849	168.843	160.732	127.283	298.853	90.8115	220.226	140.059	258.157	58.4271	74.8497	46.4181	215.369	100.383	157.05	231.502	331.582	174.461	100.636	79.8643	86.5325	402.98	268.939	143.629	232.9	267.86	173.858	249.065	76.244	305.046	382.832	289.835	236.564	331.822	198.93	271.019
EGR3	250.534	193.877	261.09	264.963	258.557	202.907	291.861	181.377	252.8	226.792	184.074	154.985	200.932	171.004	160.325	189.677	104.891	237.578	120.77	194.878	151.412	238.976	417.575	125.945	123.67	260.741	148.817	132.96	204.028	228.932	207.191	280.919	138.983	194.122	309.948	238.098	135.888	238.694	255.83	198.862	268.216	218.651	248.708	290.712	278.323	198.515	384.777	238.972	199.417
MAP2K1	1316.95	1568.04	1254.09	1491.64	1098.98	1284.54	1377.41	1081.21	1110.35	1175.01	1469.34	1397.54	1066.96	429.34	979.852	1361.64	915.85	1266.16	735.615	1285.87	819.963	1326.63	464.121	471.004	500.08	1245.8	418.208	796.236	1196.55	1284.37	1111.1	1109.43	994.44	1382.25	1424.91	1222.01	916.933	1198.57	1342.11	1363.18	1689.4	731.017	1316.39	1688.14	1255.45	1203.1	1394.88	1106.58	1278.64
TNFSF13	196.429	123.276	104.258	111.702	152.141	242.14	92.901	124.226	125.467	149.908	103.953	138.867	179.137	208.618	132.286	127.401	112.81	129.495	132.314	96.1309	192.848	106.297	150.963	137.345	218.3	132.48	240.947	165.872	94.711	107.957	156.295	143.375	204.67	119.428	102.408	115.804	117.189	147.88	128.462	96.4735	121.901	162.467	97.9333	97.6046	107.143	108.57	105.224	105.622	79.6472
RGS4	848.99	1423.78	731.578	1139.78	1052.5	842.85	1387.92	1232.82	1076.85	1308.97	849.221	1083.92	729.966	469.295	1352.33	1259.11	539.284	1565.36	662.816	916.708	916.244	1429.42	411.967	560.588	711.837	966.126	407.732	872.524	1352.92	1719.26	1042.97	688.142	863.59	890.461	1977.52	1659.58	958.722	780.85	1804.86	1442.43	1375.82	591.323	1786.36	1557.09	1506.65	979.605	2045.71	1401.04	1797.96
SMARCA2	127.445	121.344	74.6492	79.9852	137.398	79.5068	182.097	108.357	94.4029	131.754	137.209	138.812	148.677	76.5233	123.335	135.488	77.2109	201.854	78.1858	134.735	100.472	162.252	63.8137	51.6171	66.2584	132.809	122.224	126.89	126.519	162.028	174.959	98.611	80.7036	84.7559	183.563	178.462	91.0809	128.193	168.735	137.124	137.476	81.943	169.172	170.553	190.687	139.808	221.69	146.774	164.024
UBE2N	556.307	341.392	371.584	477.652	388.558	310.453	419.465	363.659	335.237	441.087	516.859	315.03	510.65	216.803	457.203	352.409	247.863	468.682	212.401	441.38	285.066	483.455	224.217	196.383	241.605	448.167	232.989	296.92	415.678	452.993	339.776	424.888	324.218	330.442	501.041	437.172	378.333	450.498	443.826	420.957	512.218	267.157	462.245	635.123	484.44	468.067	625.903	434.534	419.419
HSPH1	730.945	499.268	561.657	588.379	578.322	557.347	740.145	597.863	1707.22	682.602	623.929	696.611	589.861	372.476	671.349	575.647	397.03	722.79	437.217	774.316	535.778	862.215	431.249	470.821	431.023	684.505	443.109	464.823	752.977	903.738	639.653	689.345	520.757	560.616	877.18	736.328	492.941	715.772	670.647	700.568	736.964	456.974	868.815	775.47	845.688	752.96	923.143	682.568	760.863
PREPL	614.673	806.26	333.766	630.434	910.159	490.303	1150.68	807.938	712.868	982.531	953.678	1165.48	895.13	277.115	817.064	993.614	662.108	1302.71	447.813	1085.62	479.176	1265.8	245.154	374.104	364.506	834.366	443.849	652.464	1222.43	1446.01	791.386	501.741	362.381	491.935	1638.24	1105.21	506.767	1063.48	1273.09	874.506	1154.04	392.368	1205.72	1186.87	1251.61	879.793	1626.73	975.701	1254.91
ICAM2	194.842	88.9701	121.798	90.9203	111.723	92.621	92.3271	74.3203	118.467	82.8492	159.028	110.051	90.692	105.582	80.6148	74.954	76.537	157.361	85.1174	77.4591	153.365	93.2114	249.675	102.822	174.254	54.4937	187.374	103.342	88.2225	89.6816	94.5169	118.115	84.5866	107.54	85.4961	92.1573	65.9889	89.517	94.2076	87.7894	64.7942	102.153	89.1315	95.5515	86.6739	117.803	76.7498	94.7461	89.1263
MT1H	2675.34	1358.81	1394.29	1270.93	1825.65	2229.16	1352.55	1529.41	1658.38	2271.06	3458.02	1234.52	2900.69	3615.5	1496.94	1650.36	2016.34	1932.46	5786.27	1587.52	1620.73	1156.14	2185.31	1505.99	2183.37	1400.06	2057.47	2141.69	940.566	1475.47	1309.58	1454.99	3147.31	1695.93	896.702	1577.15	1518.4	2277.01	1466.18	944.319	1253.64	3817.19	1283.04	1172.22	1637.05	1690.09	1475.9	1481.31	1231.65
RCN2	228.545	280.69	167.664	263.301	205.619	226.964	346.193	186.196	190.88	257.252	281.223	206.739	265.646	155.493	226.504	246.067	182.178	290.595	175.626	330.133	170.561	311.351	142.962	161.292	147.615	261.819	169.657	199.213	243.463	279.217	193.173	210.809	127.766	175.433	299.244	266.105	203.39	261.011	251.927	273.627	315.352	144.504	282.16	361.057	311.249	277.004	405.809	234.152	316.514
DIRAS2	710.902	437.339	608.559	783.172	592.906	605.903	649.311	564.327	548.246	551.98	620.693	521.083	623.249	316.903	422.117	518.344	217.265	634.642	272.425	761.749	647.072	589.998	463.658	368.448	394.881	603.195	464.996	476.517	760.416	636.991	521.101	644.473	661.904	557.336	644.217	573.454	495.929	592.079	660.273	678.321	708.208	388.589	635.16	764.102	541.606	664.897	779.329	628.89	741.528
LPGAT1	49.3412	26.538	34.6956	54.239	54.4101	39.5813	62.5525	49.0149	43.6426	43.5442	47.4302	48.3496	54.0034	23.2903	31.226	48.4596	48.6584	55.9264	36.7509	52.2163	32.8322	53.8004	50.1401	81.4098	30.6325	58.551	35.5803	44.3158	56.1272	51.1713	37.3016	51.0497	31.9888	27.5793	51.4718	73.4657	39.9051	45.7989	57.0965	44.4573	58.9295	43.4001	59.0119	65.5876	57.7151	69.3948	93.8441	40.2768	56.1466
CAMTA1	561.813	420.675	598.276	744.411	561.498	516.325	668.142	517.338	573.171	565.252	632.536	541.916	640.478	275.266	520.525	580.915	323.508	645.744	343.368	530.84	565.206	599.174	337.293	303.627	293.711	586.084	339.223	424.456	484.888	560.734	490.13	631.685	590.397	582.246	654.598	608.296	467.321	634.864	614.014	580.902	669.482	524.49	647.594	686.839	576.767	516.036	677.266	578.241	553.91
RHOC	178.998	176.712	115.826	106.705	186.943	152.924	143.552	118.602	142.39	149.894	229.697	175.866	167.535	126.649	118.001	115.01	168.925	163.861	149.199	99.8385	151.749	104.655	181.653	155.168	190.781	129.274	231.057	217.901	142.837	142.831	159.497	201.502	187.505	121.712	153.292	141.396	85.6434	133.288	131.816	123.266	103.961	138.996	140.287	150.796	123.349	116.808	92.5763	135.304	89.4405
GABRG2	127.949	205.866	84.854	140.145	230.678	145.532	399.818	240.603	203.745	294.784	247.346	420.406	262.495	95.3448	258.614	325.036	173.11	545.713	129.039	344.003	117.274	548.912	54.2416	54.0425	48.4485	278.172	81.2947	199.577	481.147	671.036	268.943	132.497	78.5773	88.4682	695.548	453.255	179.078	281.544	500.287	314.423	423.333	105.225	524.647	469.68	418.697	316.29	554.97	302.977	383.914
TMEM30A	292.511	224.273	140.527	244.832	307.224	197.952	356.907	281.393	208.252	247.182	417.271	360.935	274.88	105.436	238.184	245.371	126.954	342.132	185.958	336.013	262.849	278.66	169.537	136.075	137.239	348.541	175.233	243.656	311.612	330.344	165.238	155.777	133.084	141.651	549.382	346.569	222.595	349.58	372.036	230.954	339.205	133.583	344.149	414.039	357.737	339.493	496.322	270.062	380.624
HSPA12A	439.594	463.008	417.807	408.079	402.607	347.981	493.577	367.078	363.322	417.877	447.368	380.314	390.488	181.33	366.161	404.179	250.774	443.221	254.612	418.016	353.839	479.127	219.088	225.716	187.556	420.08	242.451	354.135	423.477	483.609	430.959	439.598	344.7	460.315	518.602	462.302	363.665	444.755	427.217	417.718	506.014	305.293	514.423	498.928	437.382	442.057	517.006	364.01	434.514
PPM1E	57.2448	53.2068	38.2982	54.5073	60.3617	52.3086	81.8159	69.3956	57.8232	58.5596	84.2211	117.417	64.7443	47.8145	67.3712	65.3066	55.8146	97.0575	65.0334	75.2026	39.8944	111.692	29.4671	35.443	42.7349	58.3608	36.5484	54.2937	76.1642	101.666	69.6622	43.933	36.2489	43.5743	129.236	86.5823	54.6831	71.2925	107.391	67.8158	100.21	34.2975	117.226	94.0202	122.332	76.6474	129.955	78.8859	79.5905
RANBP9	243.432	157.612	90.7798	158.521	233.87	202.482	319.147	216.32	208.693	253.694	324.239	298.519	310.216	106.807	192.819	253.147	147.735	339.947	173.528	254.809	182.508	363.532	75.1281	68.06	111.583	265.682	140.99	152.323	237.966	336.706	238.087	171.685	175.299	185.491	392.482	349.67	191.468	314.574	380.422	275.415	303.392	137.121	332.004	352.557	307.181	252.664	403.468	198.017	266.398
DGKB	46.6627	34.6713	34.4712	39.8864	37.3256	39.7759	41.8216	35.454	29.1221	46.0195	34.4375	48.4887	38.2742	31.0445	31.7622	34.0549	28.1807	47.868	29.6134	40.5448	28.0194	54.2979	26.8176	19.1603	25.7398	45.0042	27.455	31.2216	61.5841	44.4505	28.2324	47.9002	33.3267	27.8529	47.8183	56.3007	27.8556	31.2623	48.5878	41.5603	44.7497	38.2742	58.866	69.9739	53.3166	50.0469	58.1439	43.7457	52.7945
WTAP	83.4369	107.092	50.5208	74.2456	102.495	66.4647	130.491	92.1925	79.0775	98.7862	105.631	132.319	80.0966	52.6895	98.8201	91.1246	61.6486	140.017	68.8612	95.8732	49.0665	117.64	68.0276	41.3058	49.5571	79.6591	51.0014	55.782	109.565	114.51	88.194	61.244	71.7959	58.0524	201.625	152.235	76.9098	99.6967	139.436	89.5268	93.2673	59.3332	151.827	151.337	118.612	97.7256	192.994	109.926	119.982
TOMM20	713.306	891.837	688.083	888.655	658.857	587.894	827.352	728.389	656.737	701.89	867.53	749.115	619.452	300.884	650.398	818.496	518.585	834.565	415.792	711.495	550.871	745.892	423.722	425.927	308.886	757.94	374.567	626.906	873.632	898.558	650.162	760.429	569.397	609.867	858.844	787.084	494.897	672.773	891.145	828.219	763.711	534.888	851.901	1019.96	736.119	772.261	1052.43	739.945	1063.16
BEX4	653.683	679.595	498.152	771.9	677.87	492.731	910.38	620.845	650.007	712.473	796.004	635.479	857.352	313.286	614.687	638.172	497.161	995.721	387.296	797.172	768.606	826.77	480.282	429.939	433.458	750.179	632.835	690.823	777.02	917.921	667.062	513.423	446.532	486.495	1012.88	815.51	571.401	952.433	780.3	644.467	833.424	451.608	796.802	917.447	1026.89	766.969	911.367	672.764	974.078
SSX2IP	391.409	224.229	278.666	376.635	347.356	356.126	406.225	355.719	306.911	367.586	396.672	441.165	406.547	271.345	313.039	399.654	246.618	470.918	308.176	305.095	373.178	502.596	222.436	205.438	233.337	373.949	210.885	321.036	392.097	423.07	283.187	362.856	239.901	286.929	484.284	411.754	287.105	359.755	448.528	445.105	494.529	280.087	444.319	473.34	458.484	440.002	546.075	360.817	484.099
MSANTD3	64.8183	45.8272	45.7909	80.7843	57.2747	50.8046	101.941	59.1674	52.1092	60.2455	62.6535	53.0871	80.5796	38.4994	40.5356	45.0741	41.0641	88.1729	37.9633	78.3483	49.0024	64.7605	59.7846	45.8108	41.4831	83.0616	54.6876	48.8239	83.2888	64.2797	42.4063	52.3316	35.9206	41.49	81.3823	77.2873	40.7044	57.1223	88.8281	56.4517	81.2222	40.3946	73.0063	95.3294	71.2432	85.716	127.361	55.5301	76.3802
GNAI1	83.1309	59.8789	70.1653	110.565	69.1572	68.0809	124.741	73.2041	83.3906	56.7356	59.9074	77.9582	73.2849	27.5062	56.6607	75.9887	81.9247	126.393	49.7348	154.841	47.2295	103.234	59.7217	167.278	61.2795	111.485	28.9707	87.3386	133.996	77.1367	70.4696	74.6773	48.2359	52.8701	109.207	92.3852	66.381	97.7923	109.879	64.1138	92.8488	49.8774	67.7104	81.1364	108.534	198.629	164.004	81.6429	94.0928
RIMS1	70.9119	94.9467	52.5649	62.6149	93.8159	74.2183	149.842	85.801	95.2936	125.61	81.8422	157.362	102.455	94.6847	138.733	125.806	98.5229	183.006	93.6758	105.679	117.064	137.009	71.9359	59.714	51.4621	99.6638	93.2469	123.549	190.023	164.725	111.939	78.4053	85.1893	92.5976	154.932	122.984	115.713	104.802	164.604	169.103	159.211	65.4803	196.217	145.287	167.469	127.54	206.611	132.313	107.719
HMGCR	224.137	203.805	187.601	252.38	285.539	222.993	223.243	150.522	198.048	230.701	156.222	275.103	277.473	149.79	177.318	207.572	148.422	279.146	113.92	244.004	218.432	297.666	184.779	126.008	191.522	257.3	160.128	178.304	215.852	205.721	167.033	206.249	157.109	224.43	236.856	274.851	161.776	209.335	213.187	225.503	284.274	210.521	255.857	271.301	298.811	230.824	329.617	200.171	296.782
GOT1	649.806	950.429	804.338	689.429	686.989	623.831	1084.3	868.558	778.364	991.795	1004.87	1051.97	659.174	234.713	825.163	1008.71	599.513	1190.86	382.771	880.905	570.118	1265.13	174.122	311.903	226.489	705.456	293.568	513.485	850.702	966.295	884.322	677.473	638.064	856.008	1302.31	987.445	793.115	962.102	1094.52	1035.7	994.428	472.856	1113.92	1005.11	1090.25	675.49	1011.89	908.558	974.473
UQCRFS1	1481.99	1592.25	1783.39	1665.29	1276.62	967.055	1446.56	1376.8	1090.53	1517.34	1445.68	1241.14	1156.45	528.487	1332.25	1178.67	1110.87	1648.96	740.295	1288.16	767.874	1489.18	475.737	640.498	592.977	997.097	686.427	832.059	1126.71	1331.55	1511.01	1346.56	1356.15	1619.31	1669.86	1666.57	1229.21	1610.41	1443.08	1302.2	1500.62	790.814	1420.25	1540.6	1428.62	1037.04	1627.79	1341.18	1513.05
PPP2R5E	168.214	115.627	68.7329	197.386	105.155	166.858	231.62	107.472	129.688	181.932	132.583	129.934	165.286	138.908	125.667	132.151	99.0471	191.344	107.143	151.691	161.029	196.52	77.3059	95.5667	81.4425	219.343	102.89	137.627	182.922	205.908	105.285	193.876	56.7717	78.3706	162.846	139.633	125.261	81.3255	192.273	194.436	192.443	157.848	223.382	177.023	217.343	176.247	297.815	168.576	168.228
DUSP3	91.1126	87.1938	56.5729	67.4016	103.27	77.955	127.085	104.474	97.2654	85.334	88.263	143.739	76.0266	62.2086	96.7303	100.805	87.5193	112.841	87.6299	90.9051	61.6867	106.787	77.5104	59.4444	52.8482	64.1555	71.6071	67.4976	120.142	153.093	75.8027	59.4812	72.8497	70.8658	142.185	144.22	107.929	81.7124	159.117	116.009	107.311	59.0365	114.895	158.4	124.567	73.2394	135.285	116.252	114.61
PPID	306.373	132.003	198.822	186.873	134.387	178.302	268.791	185.693	176.488	192.568	185.688	225.339	190.624	93.1626	162.687	199.644	106.441	229.136	76.8831	199.521	104.835	221.979	89.1642	141.807	99.2955	167.032	104.759	157.634	215.71	233.939	224.157	286.722	221.609	217.425	306.749	215.646	129.475	182.383	233.13	189.98	238.41	127.324	226.771	280.572	216.557	187.789	309.487	215.071	188.878
TRHDE	97.5505	53.9539	71.1474	112.263	78.1317	76.3343	106.851	61.4278	53.9948	81.9368	128.668	61.024	89.9192	43.3098	78.9213	69.291	37.6652	76.9005	49.0989	80.004	81.335	92.8635	58.609	38.6569	48.1309	92.7015	56.2427	67.4005	84.6694	91.3727	58.1512	69.5238	71.544	58.8974	91.117	87.0514	56.5906	74.4502	69.3463	77.731	91.9158	63.3284	79.3897	130.093	102.585	94.3812	155.618	80.634	88.074
ARMC1	221.416	140.843	70.4727	268.735	213.986	137.701	318.465	186.241	172.141	189.174	231.406	212.711	257.071	106.918	141.377	160.128	203.245	342.249	142.38	329.319	225.975	276.645	167.495	204.029	112.404	332.91	159.902	165.549	267.013	234.652	153.574	143.589	75.1291	111.318	288.709	246.507	199.772	221.454	230.212	242.842	322.577	125.662	331.608	336.991	350.207	295.901	415.239	287.683	296.243
MBNL2	65.1399	75.1535	98.0138	67.2888	107.374	85.6565	136.692	83.6245	78.8464	76.9335	112.376	173.391	89.5165	80.2083	94.0789	90.3456	94.8028	148.103	81.4909	136.493	88.597	128.781	97.4237	65.9249	107.353	121.123	85.6526	85.7136	144.235	185.579	86.3242	70.4012	76.4292	98.1227	266.224	152.697	85.114	113.397	224.147	89.9417	121.898	92.1732	115.794	151.283	133.187	115.85	191.141	99.5309	138.036
SMS	144.388	138.369	140.482	217.382	153.093	106.383	163.114	92.4418	108.254	123.629	116.799	117.274	155.968	79.8694	76.0557	112.534	51.2943	152.873	68.5528	119.602	113.217	120.698	55.0516	56.92	97.5131	148.009	71.2586	87.2699	110.125	134.255	127.073	170.964	147.287	146.681	168.851	144.368	91.9068	151.265	109.74	108.227	131.253	124.034	146.176	179.408	157.635	112.504	178.383	123.434	137.318
SYT1	2598.74	2440.26	2273.18	2104.14	2627.65	2645.1	2979.73	2261.48	2248.79	2770.6	2806.61	2516.05	2479.12	1810.73	2807.23	2601.11	2067.36	2753.42	1812.22	2672.15	2491.59	2624.72	1441.75	1626.19	1916.61	3046.05	1806.25	2196.58	2754.43	2694.17	2800.71	2712.54	2078.11	2242.95	2931.17	2588.41	2388.5	2497.33	2786.78	3093.47	3209.31	2381.96	3017.32	2816.92	3002.75	2690.7	3314.57	3061.08	2614.62
PPM1H	399.292	197.948	418.216	466.288	294.977	270.878	361.32	314.614	308.213	284.672	237.43	339.425	339.506	216.701	262.551	250.201	198.865	352.967	225.486	309.036	344.709	366.034	210.044	396.843	209.237	373.199	178.069	274.797	384.247	327.056	266.287	367.424	307.301	319.758	353.968	308.532	229.444	353.242	358.525	353.741	378.829	301.99	322.221	439.079	361.088	334.47	492.683	324.292	321.194
TOPBP1	124.223	85.3795	113.619	137.387	70.744	118.675	136.696	133.897	103.369	131.59	123.595	116.13	136.13	103.236	118.242	105.775	84.5977	132.191	99.0579	121.962	76.8565	153.648	76.9209	84.3852	62.8621	132.655	79.7447	76.529	106.806	103.523	79.5655	93.3737	84.5149	96.1864	98.3932	138.78	108.41	102.114	135.78	140.723	153.855	92.9638	133.092	155.155	155.244	184.825	190.76	138.161	129.441
BTBD3	693.111	351.896	703.606	760.11	527.525	530.987	596.744	588.813	549.398	489.692	647.474	736.082	669.498	302.398	373.846	423.208	418.322	623.357	493.498	698.508	478.98	658.942	394.733	542.881	187.429	636.421	417.086	470.705	629.724	555.084	434.547	529.881	451.422	516.493	628.971	456.677	397.675	658.924	655.704	508.141	710.88	415.118	543.239	643.875	584.14	717.026	805.322	428.488	586.953
ARL5A	256.168	106.096	180.865	323.721	158.718	213.098	260.822	266.341	194.969	248.595	206.582	177.439	266.67	184.557	227.816	159.223	213.312	292.004	238.603	286.023	297.337	285.127	170.715	184.063	104.044	284.851	219.001	216.493	240.018	210.163	183.184	234.333	153.944	166.678	207.016	244.957	266.018	185.044	253.46	269.869	311.414	221.839	285.839	332.892	304.418	265.23	436.748	229.176	294.201
MYT1L	482.259	308.216	466.955	428.545	421.609	453.251	415.323	412.734	341.384	373.957	522.72	386.303	423.656	280.47	348.105	391.78	239.608	414.07	259.453	440.425	431.716	456.371	281.257	199.732	304.439	426.242	287.8	341.135	458.542	431.75	382.756	395.423	426.034	389.94	441.625	395.489	287.909	417.307	457.253	444.071	494.343	323.888	449.047	512.386	462.077	475.535	613.851	383.052	519.302
PCYOX1	32.0052	22.4912	14.0524	23.0646	20.2118	32.6414	40.1211	18.5633	23.1537	28.95	32.4141	29.1587	24.2151	20.2502	26.8645	28.1253	23.9297	40.8991	23.2706	31.4221	27.318	40.3705	17.6627	25.674	18.0855	36.4689	20.8099	31.2967	36.7391	44.4901	34.9231	45.807	16.7118	22.1426	30.3841	39.4302	24.6216	15.1814	35.799	45.1611	29.3643	18.468	54.5044	34.9913	39.6522	26.6785	44.2156	30.4014	30.1669
MFSD6	20.013	22.1934	12.3694	14.1771	21.8071	15.944	41.0027	22.6607	21.7608	20.8705	24.0652	32.9444	20.8569	13.4696	23.3088	22.6302	19.0304	31.2413	16.343	42.989	15.2537	26.7668	14.2713	16.8934	14.9597	25.2897	15.3996	21.0576	43.5682	39.7834	21.0744	15.9397	14.3983	15.7118	45.01	42.0614	20.9704	21.587	29.0933	21.1519	27.4658	14.4499	27.5241	39.2465	29.3491	26.0959	45.9462	23.2601	29.7018
PENK	104.658	74.8643	127.334	156.952	69.503	83.4918	91.6844	99.1985	103.34	104.322	97.4266	70.7309	106.339	51.556	116.144	85.4457	61.8713	83.0875	49.9582	56.8791	61.1431	111.593	52.9174	53.4442	49.1487	65.3342	63.7661	61.589	100.291	87.7847	91.8538	96.49	130.144	109.589	112.225	84.7762	84.3129	46.0779	96.0167	200.857	184.412	60.8285	108.543	101.095	94.8802	73.912	115.091	120.733	135.795
PCDH8	250.855	90.2611	249.143	235.021	157.426	168.068	238.914	143.079	141.888	172.483	135.582	109.376	169.31	79.011	155.529	139.021	80.4408	231.436	49.2295	139.42	124.234	124.043	121.011	100.512	52.0463	185.521	77.2341	104.885	216.472	156.373	158.515	239.444	214.574	202.5	258.665	178.852	88.3518	146.786	221.546	137.544	186.851	118.161	150.883	264.61	201.813	168.609	294.206	186.556	161.497
GABRA1	300.649	325.37	97.7462	431.001	226.849	551.231	648.335	237.569	424.167	696.531	342.146	368.822	364.572	219.549	579.246	754.712	397.103	795.679	343.165	497.842	560.905	885.837	242.515	364.887	198.915	648.759	329.42	706.912	766.714	931.01	655.049	836.449	87.0695	257.512	515.754	383.707	464.158	215.367	699.938	1011.19	742.609	340.253	782.945	500.141	632.141	393.077	770.752	619.478	627.877
TIMP1	191.179	130.96	91.9942	109.265	132.073	131.735	119.535	109.011	307.845	118.907	138.657	116.443	167.33	122.938	102.977	92.2911	146.962	134.964	168.597	88.7433	178.216	145.514	154.518	137.047	187.359	111.194	220.818	155.216	146.361	121.997	103.778	118.603	469.581	116.082	109.671	111.691	103.166	98.9404	122.656	94.761	90.2813	123.079	118.226	120.435	151.163	113.386	80.9259	114.845	92.77
NEFM	1323.12	1077.37	1652.56	1551.25	1313.49	1269.07	1519.68	1333.1	1140.05	1404.92	1695.48	1595.7	1280.5	652.184	1507.37	1748.47	985.787	1929.25	1025.95	1658.66	1526.11	1742.43	578.384	710.113	452.127	1206.11	810.826	1139.31	1110.14	1528.81	1659.27	1571.77	1176.85	1586.84	1623.4	1568.1	1122.81	1421.26	1555.26	1784.14	1845.24	1248.99	1859.09	1864.89	1777.63	1465.45	2113.44	1393.35	1709.68
OXCT1	378.064	459.077	358.93	385.556	280.113	375.961	444.715	403.354	288.543	417.184	419.123	358.778	423.13	204.187	362.105	432.451	266.533	486.002	222.781	427.876	373.399	514.854	210.479	216.475	193.423	359.572	198.842	281.735	434.424	413.893	332.799	342.972	305.503	357.383	439.267	421.175	289.178	462.351	390.016	424.162	438.333	293.724	440.313	539.98	476.036	450.402	498.867	352.111	433.744
LMO4	704.87	464.951	726.257	815.068	644.892	507.031	699.593	542.499	448.08	597.751	644.268	458.723	536.373	451.135	618.75	574.923	489.434	620.601	608.978	663.139	817.928	555.788	313.187	455.651	413.925	820.493	565.471	546.642	737.482	823.402	674.943	797.189	551.38	826.325	654.96	513.768	571.026	608.703	675.372	735.228	768.375	615.619	801.23	1007.69	582.173	512.076	881.825	749.299	715.308
SCG5	2180.86	2184.96	2496.88	2458.22	2101.27	1547.56	2159.11	1911.67	1927.18	2275.63	2113.07	1882.31	2117.17	1038.55	1864.53	2049.85	1652.61	2348.57	1439.08	2224.54	1848.35	2302.47	1343.72	1441.52	1034.75	2159.71	1178.67	1893.14	1925.32	2243.23	1115.61	2110.15	1876.06	2123.01	2255.82	2225.9	1793.45	2420.2	2256.46	2280.08	2105.35	1445.53	2211.87	2406.31	2439.25	2150.63	2633.64	2094.22	2482.61
DHCR24	554.312	694.545	576.558	627.986	662.272	471.645	641.41	568.23	578.415	509.97	649.236	640.364	493.558	196.289	516.548	542.722	546.586	530.919	362.889	627.555	404.043	484.123	325.231	618.824	343.38	587.757	279.952	484.539	559.263	546.339	606.583	688.762	724.318	667.017	659.196	791.235	360.803	681.578	567.454	724.657	571.791	437.096	767.235	716.108	624.311	589.731	669.384	620.39	523.464
MAEA	348.305	274.084	331.119	319.731	271.313	332.085	327.544	278.401	262.018	338.877	277.139	363.459	285.639	153.211	198.067	274.159	180.933	322.999	147.614	205.465	164.918	317.899	143.581	182.703	113.434	239.968	145.17	247.862	248.41	250.049	278.785	386.444	345.252	337.159	353.199	348.506	202.028	252.693	268.814	370.355	276.9	252.756	360.398	377.168	311.32	291.85	349.501	271.756	263.088
ADGRD2	81.3195	225.227	137.687	79.8499	139.38	89.0102	84.9425	82.5609	86.837	87.1311	98.1173	86.4457	80.6102	155.852	59.5087	161.18	132.945	99.5869	133.07	77.6256	114.934	100.788	132.754	100.173	205.619	108.47	149.957	96.1966	85.0652	102.233	170.732	128.406	113.106	105.701	91.3369	77.7437	62.8224	91.8025	84.4647	80.5987	122.997	141.279	72.268	63.5667	54.7942	53.1622	52.2875	62.9123	40.0588
SLC30A9	416.14	261.916	341.882	294.457	275.321	220.304	307.898	257.295	211.146	298.827	316.146	214.034	291.162	112.081	270.78	242.929	177.646	296.369	166.682	261.321	219.511	318.443	122.93	136.815	121.812	284.462	179.013	224.143	290.766	321.211	304.973	387.142	222.63	216.35	375.128	321.468	190.091	284.726	262.491	246.502	257.158	242.398	424.514	373.273	334.869	333.501	348.5	272.128	331.114
RUFY3	126.809	137.286	91.1537	169.22	165.526	148.985	238.621	175.395	157.1	165.145	171.068	237.338	154.604	95.8759	136.304	277.234	178.315	365.845	167.16	308.183	179.586	324.161	155.328	163.439	99.182	217.407	135.333	228.127	247.817	283.033	175.709	191.434	101.63	121.948	248.158	236.182	129.802	189.651	228.397	208.25	232.651	115.621	353.478	243.892	292.14	240.92	409.795	199.715	251.972
LGALS3	496.551	254.898	233.356	342.71	303.889	378.831	254.688	299.557	344.34	344.805	379.912	267.814	499.003	354.155	332.562	279.336	294.031	389.767	456.18	315.361	447.844	302.023	550.087	406.985	471.812	285.126	541.564	419.444	267.87	227.439	252.684	387.287	609.2	242.326	189.144	272.268	238.887	270.703	315.208	201.869	272.694	395.866	325.397	294.537	312.889	246.272	293.616	323.209	252.729
CCNC	292.305	223.97	253.104	305.678	211.7	227.492	300.866	235.783	214.628	239.515	356.899	242.536	303.939	159.96	189.365	216.672	140.477	277.978	141.762	290.637	177.893	382.592	165.782	135.097	139.614	294.409	143.85	119.696	249.144	230.718	175.89	245.716	219.19	183.032	347.827	300.075	216.588	255.197	279.134	228.4	257.58	185.468	282.929	341.641	291.792	385.489	438.643	218.572	299.968
ELAVL4	667.863	1192.66	994.802	1427.95	1080.55	1011.89	958.296	1175.9	786.391	957.502	844.102	971.311	848.291	591.493	814.535	837.633	548.754	949.18	704.027	1133.63	811.962	1084.6	595.004	767.715	539.069	1185.93	630.597	781.678	988.449	1091.45	899.103	902.852	1143.65	1049.76	1431.97	950.109	609.992	1188.5	758.527	1060.13	1208.32	1075.34	1185.21	1089.7	978.771	899.809	1458.02	1017.41	1135.86
MPHOSPH8	262.046	112.781	175.266	189.207	343.598	328.002	221.431	320.348	245.281	263.073	336.812	371.272	146.312	166.966	196.706	213.199	242.205	323.709	303.747	269.964	260.964	318.064	287.789	184.175	197.632	337.347	244.872	326.229	256.054	326.056	268.029	317.029	275.837	247.193	323.156	280.333	205.339	294.67	338.626	233.086	363.363	338.545	334.527	405.53	297.768	297.742	474.494	223.483	262.262
PPP2R3C	125.061	98.5891	131.976	162.122	104.185	97.8318	155.038	97.871	93.6028	133.165	165.075	79.3236	121.927	70.4532	77.4923	115.435	75.2856	160.95	72.325	156.685	71.8918	112.487	62.1533	95.6304	61.987	150.534	67.0113	102.179	128.793	124.171	61.7155	146.836	91.6778	83.4252	151.764	140.696	104.864	113.738	135.982	100.849	122.34	82.6313	143.457	171.991	108.13	123.139	222.926	124.554	157.424
CA10	144.196	106.827	125.932	131.798	127.322	110.577	138.633	109.706	96.9476	111.755	123.728	109.942	135.444	51.239	106.987	123.202	92.4367	134.331	57.0932	127.497	114.154	129.383	66.1352	94.2757	90.8574	145.499	94.3645	99.8157	143.593	151.392	108.496	118.383	116.991	117.209	140.255	124.878	99.7484	115.321	120.986	151.534	153.026	77.8412	127.986	191.362	136.817	107.929	198.009	133.33	157.189
PNMA8A	877.868	840.196	914.977	788.76	683.74	950.303	821.191	675.507	784.547	864.936	974.67	809.095	800.58	400.198	574.747	895.653	624.101	915.203	499.036	914.89	740.618	1058.12	444.992	503.421	330.3	1002.83	469.814	666.681	950.991	792.912	712.281	888.231	821.191	875.111	881.155	801.521	673.856	853.206	716.87	841.089	896.455	815.401	930.095	1078.47	891.324	927.548	991.372	756.966	951.042
APOE	473.957	139.384	239.973	218.108	715.183	782.263	335.548	342.225	342.82	593.136	366.999	482.567	626.742	665.047	458.996	303.817	701.449	352.003	334.285	371.871	396.023	235.561	315.126	606.294	821.642	311.182	797.995	649.644	325.341	292.36	421.706	380.121	449.451	263.943	172.382	416.863	346.093	427.301	255.503	147.512	252.185	693.533	187.828	219.588	365.881	239.31	246.205	400.332	161.88
PDP1	138.204	233.709	61.7289	230.545	188.412	516.53	496.804	145.098	316.411	390.966	267.469	347.322	274.736	141.304	365.925	385.111	198.741	560.556	283.328	323.582	267.524	543.406	257.889	187.768	169.745	364.292	274.834	487.554	415.648	625.405	421.144	413.673	73.5899	126.443	651.88	336.161	249.396	297.967	571.413	462.831	467.844	150.363	472.635	357.5	411.398	283.09	508.406	421.199	344.64
MREG	60.736	25.4006	54.2436	69.0675	51.3134	46.2579	73.0691	49.2488	41.5953	38.0735	81.8859	56.9068	56.0563	31.1043	42.3841	36.5439	30.7917	63.2412	48.0255	52.1512	36.4101	51.273	25.7217	31.2368	30.1093	58.4223	27.8847	43.9556	48.1602	50.6718	32.9239	48.605	42.8916	39.496	51.439	51.8055	46.1635	50.2824	53.225	46.6498	53.5766	41.1682	53.1501	71.2304	51.9234	46.8242	104.148	47.8466	53.6359
LZTFL1	308.741	163.895	217.378	274.033	212.643	260.064	246.728	210.192	158.43	253.711	266.218	228.276	293.391	160.529	175.845	203.206	133.832	255.313	134.076	203.18	193.066	288.623	147.389	110.935	126.412	244.374	148.84	220.618	183.464	188.293	161.991	241.178	220.326	185.556	259.012	264.955	145.787	229.744	240.177	263.945	251.12	282.173	226.332	292.04	276.331	263.329	312.99	185.388	271.341
GPNMB	166.913	85.4492	99.6148	89.4189	77.8076	74.2773	52.9284	81.3204	82.9545	93.4557	65.7228	141.789	83.2495	161.441	96.7518	54.9156	68.8007	78.1387	111.999	87.3407	152.961	90.5437	138.198	110.037	115.867	63.9923	238.062	100.946	118.806	85.6828	60.4087	76.6821	108.57	80.8791	105.318	85.4161	33.4094	45.011	56.3178	82.5874	110.745	57.3485	81.3145	105.078	125.812	47.9468	102.156	86.5372	105.739
CERS6	510.755	474.556	439.809	503.011	449.715	496.244	461.645	481.975	438.222	477.709	450.58	426.562	385.051	276.405	357.251	475.546	288.35	481.864	299.811	384.678	394.416	549.022	199.85	350.943	231.927	369.107	265.457	399.39	430.187	534.853	436.05	592.236	455.96	453.307	504.407	551.775	399.669	399.852	476.335	544.096	570.194	502.538	508.748	599.409	412.579	433.332	716.254	388.476	571.606
B3GALNT1	27.8391	30.7726	19.7385	23.5658	29.2315	19.9066	49.8822	25.2994	19.804	27.3674	28.5982	36.0156	33.7851	16.3036	32.133	29.4095	21.5219	33.2654	20.182	34.5298	20.4238	39.4594	20.5394	14.4194	14.6743	28.6695	19.2148	22.0649	38.0715	44.2833	25.8069	20.2063	21.9267	16.8411	56.3482	32.9232	23.0048	28.72	30.7528	27.983	30.4916	20.1758	37.4332	49.9868	38.2938	32.8671	57.3701	35.0442	35.8578
ERGIC2	76.6042	75.8639	78.5467	125.699	122.101	103.527	162.089	105.745	91.6731	112.409	70.7432	102.558	125.181	90.4783	96.6049	124.589	96.4685	133.462	91.9677	136.402	119.012	130.599	85.4915	101.734	84.9749	120.3	82.0871	105.31	107.046	114.587	87.1472	113.553	62.4576	67.9785	123.541	93.8002	94.0409	103.018	103.58	153.41	135.407	99.7385	140.61	249.889	132.341	149.769	218.356	120.1	124.584
CISD1	329.982	295.168	267.838	308.447	248.847	365.131	326.573	232.457	215.714	314.459	323.89	247.9	274.991	176.908	264.823	350.667	276.027	335.701	195.812	409.795	232.019	311.929	148.887	234.449	178.981	330.507	111.158	262.013	304.94	308.116	246.577	394.631	194.485	260.919	250.988	267.183	227.833	259.038	248.208	378.279	351.879	290.87	353.741	563.201	295.168	336.39	375.471	340.101	315.421
TMEM50B	137.257	104.47	84.0463	99.4097	146.524	109.179	203.945	114.344	121.383	158.661	144.369	210.536	163.596	112.732	164.597	117.821	133.321	259.351	111.896	161.823	93.5717	222.645	120.971	95.1788	121.227	147.9	99.8202	123.775	184.781	222.614	131.979	89.9068	82.4096	87.0362	274.88	224.114	88.0331	182.577	205.092	153.678	155.015	95.5284	179.376	178.643	258.225	216.153	336.622	187.348	193.801
SLITRK5	184.675	205.053	249.108	245.816	214.85	190.681	225.078	182.425	150.544	211.905	157.566	190.067	226.206	134.384	155.134	210.734	148.019	235.86	166.695	197.846	205.989	223.632	108.846	130.069	128.65	236.415	138.11	163.783	219.217	204.015	175.672	221.858	161.706	226.74	209.124	193.29	153.478	206.511	208.431	223.713	274.687	250.795	204.101	249.643	205.523	220.202	273.547	188.809	225.343
SCN1A	195.116	81.3412	142.898	228.296	141.18	116.119	152.737	129.2	99.8362	115.685	152.923	128.077	188.234	105.721	114.158	152.479	96.8308	159.108	90.6353	155.14	177.806	187.979	194.504	118.389	90.2913	164.561	98.8157	108.17	97.3303	151.991	133.07	139.446	109.456	108.068	165.904	135.58	98.7273	110.628	139.916	175.53	207.726	147.066	177.472	194.68	144.199	154.935	255.166	111.508	166.973
DOCK3	400.613	394.114	358.321	305.601	389.82	306.47	464.103	358.093	317.977	321.612	415.487	386.397	384.927	138.566	333.198	330.591	296.89	392.593	247.804	382.566	372.352	529.168	193.49	224.698	193.257	387.636	244.401	279.411	414.247	462.938	438.759	379.333	309.432	359.333	449.91	395.267	287.741	443.353	423.483	405.741	446.093	269.061	396.612	412.868	367.514	324.98	461.216	343.403	348.796
RBP1	155.027	156.087	106.684	120.083	140.309	152.845	142.978	134.358	169.23	145.247	127.931	111.744	144.647	172.546	119.05	142.262	183.352	159.597	127.548	146.791	127.017	152.303	163.388	242.038	217.025	149.016	253.567	160.902	111.161	93.1859	150.039	139.795	122.885	131.063	104.599	161.512	110.002	167.415	133.258	99.7646	85.4777	145.917	130.254	86.8798	123.918	134.475	117.844	115.947	124.222
CALB1	242.092	204.501	248.418	215.163	137.013	131.042	214.833	128.806	131.946	206.492	151.992	147.72	163.349	90.5757	157.544	137.148	85.1688	243.425	61.1941	135.635	119.002	205.697	72.6176	69.0106	64.7511	129.843	99.0122	131.99	230.108	175.558	99.1825	194.226	174.219	171.315	235.391	215.532	129.66	132.572	198.596	180.291	185.334	104.002	257.569	258.213	208.723	243.891	289.561	188.791	252.074
BCAP29	32.7861	29.2382	22.146	29.1809	28.5608	27.8054	51.8027	37.2632	31.7923	36.7623	39.4421	42.9471	40.3928	20.117	47.9831	39.979	28.7863	58.5442	27.1642	43.1625	35.9191	49.8207	34.0311	20.191	16.1709	34.7215	33.1534	25.4912	56.3072	51.5447	32.2927	31.5883	26.4071	22.1315	62.1008	42.8521	39.4835	36.1224	59.4093	32.6434	38.0565	20.5776	59.8662	64.6533	48.78	47.7232	82.8072	37.1331	56.592
CAP2	1050.49	1137.16	637.374	1417.39	936.014	1086.46	1260.86	916.94	974.292	1371.42	957.306	910.302	1047.41	975.113	1037.29	1086.53	694.96	1243.23	732.89	1308.4	1078.97	1307.99	848.574	816.671	1005.88	1332.88	958.389	931.006	1329.97	1407.02	938.483	1096.56	560.548	848.001	1213.85	1083.32	943.026	876.03	1255.09	1280.18	1513.13	1016	1333.26	1444.01	1250.07	1081.27	1469.62	1258.7	1269.89
CACNA2D3	259.906	170.498	243.526	224.645	193.56	231.869	194.273	176.049	138.5	196.727	296.82	209.924	232.922	79.1411	176.464	185.682	111.619	243.802	101.431	188.969	119.284	290.263	66.8885	84.2402	138.67	223.901	75.5717	158.683	209.479	243.505	174.67	228.907	191.934	227.222	215.886	196.945	144.152	186.778	196.945	284.006	242.405	137.608	230.796	233.583	254.574	228.012	270.424	201.733	198.465
ETNPPL	450.038	174.941	167.902	336.888	497.667	1071.66	537.484	517.416	356.364	822.975	383.183	531.1	1527.27	1100.74	533.469	514.627	795.823	888.297	996.511	801.947	930.06	440.665	1031.41	408.256	1623.68	538.727	851.628	1165.99	303.496	254.498	319.563	444.869	112.088	228.019	183.39	422.98	594.485	784.842	443.382	104.17	309.467	1082.74	236.493	280.076	569.411	1068.72	552.132	342.832	242.003
PAMR1	222.17	131.666	170.895	146.299	238.848	253.578	172.782	274.384	215.213	235.066	176.918	220.82	306.663	297.286	243.017	171.573	297.088	157.069	256.965	198.38	273.048	171.063	221.334	208.218	384.192	155.361	369.48	272.186	192.93	119.185	153.689	171.226	201.607	178.277	115.845	160.068	253.123	268.124	208.592	145.707	167.349	310.101	179.268	154.877	225.865	183.403	163.001	210.144	182.234
ZFAND1	122.641	72.7882	109.474	117.011	86.7506	76.6246	114.782	126.474	70.268	97.3308	135.492	79.1578	115.013	59.4846	90.1144	68.8376	61.7979	94.2463	65.0605	79.4238	60.6026	86.7358	56.792	73.8372	62.4915	90.7119	59.1968	84.5722	106.052	93.8045	85.7907	87.4702	86.9056	64.8842	156.056	128.265	70.1621	84.5731	97.2362	75.9115	93.2593	68.4939	99.48	184.263	106.545	104.891	191.974	96.3135	104.126
CRH	115.585	114.148	212.5	114.618	88.5631	150.374	134.023	104.665	92.9509	171.797	62.3436	48.0551	91.821	116.3	137.801	122.879	67.4764	125.862	59.3702	135.755	110.338	131.021	142.299	86.4609	93.18	99.8922	104.009	71.7336	116.562	117.749	141.13	157.924	107.87	152.402	169.995	137.866	98.1948	140.34	150.471	138.64	140.682	123.989	139.747	139.571	133.125	85.5037	191.496	161.797	110.585
RANBP2	148.833	76.6556	98.1489	154.458	108.36	105.711	154.059	107.634	152.947	121.352	105.207	178.841	132.367	60.069	110.617	101.29	98.8004	201.797	132.727	166.96	119.554	205.731	148.722	117.71	106.811	184.168	113.667	119.618	142.247	205.057	90.4114	118.891	92.6725	66.1023	196.969	157.028	86.2082	119.784	210.925	126.069	157.657	103.303	184.25	161.407	233.518	139.294	269.885	120.392	172.898
CHGB	368.92	457.819	452.595	492.953	342.067	363.149	358.078	347.949	369.617	436.623	423.304	302.774	297.831	129.2	423.938	437.448	241.36	382.142	157.593	346.032	179.855	378.905	113.084	162.555	90.7605	339.592	115.17	212.632	348.181	369.916	402.716	422.872	320.449	402.209	444.539	366.619	294.677	391.832	385.883	414.021	345.079	270.493	441.814	446.073	353.926	398.666	452.307	398.852	428.225
CADPS2	595.231	348.134	505.288	674.626	576.005	443.473	504.693	488.502	450.459	466.918	835.459	543.714	496.227	315.677	546.254	522.952	270.41	622.275	409.65	505.038	475.531	634.987	257.963	294.334	259.267	491.965	263.136	512.701	437.973	521.896	450.662	531.054	525.948	440.128	672.063	635.327	418.859	576.148	602.119	685.792	684.766	402.275	589.072	635.834	596.833	495.964	979.108	435.272	573.621
SLC25A46	141.265	136.56	125.414	191.606	168.86	159.246	218.477	176.622	157.12	213.817	176.139	174.569	213.879	109.36	178.408	140.841	128.082	256.32	93.2084	146.733	132.344	239.297	138.081	94.5133	79.5258	163.027	102.46	144.237	157.746	250.658	97.4261	109.696	91.0415	97.8596	288.083	262.537	162.275	186.965	225.361	168.587	222.711	122.548	246.235	299.114	265.5	215.859	380.276	207.148	233.659
MEF2C	1149.52	1143.79	926.761	1069.17	855.135	1336.58	1918.92	818.346	1107.58	1490.38	1390.12	1016.03	1109.32	412.006	1382.4	1421.05	921.046	1735.82	813.787	1501.57	1367.95	2433.96	362.08	524.546	416.892	1388.93	913.521	1314.37	1800.89	1879.34	1540.06	1231.9	444.852	671.888	1167.73	1026.44	1379.92	737.218	2062.47	2019.69	2123.44	666.853	1878.84	1273.71	1247.67	1090.32	1866.22	1315.5	1763.71
EIF3M	63.3251	32.5509	47.2189	49.2248	40.3919	33.7052	54.3054	35.5427	29.9174	40.0373	40.6737	34.3987	56.4888	22.7687	26.7856	28.2148	26.2361	50.6242	23.2862	43.8583	37.261	40.9812	27.3086	42.5489	25.9422	42.259	21.0677	42.6715	40.3033	44.6333	40.3919	62.2371	39.7632	31.7447	44.4761	46.2247	27.4764	40.2312	37.685	37.8676	38.9502	30.7485	44.9881	56.7508	54.3767	43.0085	61.3518	35.3546	43.09
PPP3CB	926.921	971.521	1030.53	931.05	923.239	746.358	882.38	808.286	689.387	850.422	919.323	785.412	678.329	340.194	686.684	841.501	510.87	792.752	368.949	636.043	582.88	792.936	294.242	404.049	442.364	787.289	412.52	680.097	809.071	878.035	802.984	925.173	896.019	805.934	948.482	893.229	574.272	849.451	814.915	881.531	902.964	675.631	850.048	969.941	769.211	736.493	921.001	884.379	879.158
HDGFL3	240.77	226.143	163.048	245.135	353.208	209.807	358.97	269.349	231.234	305.298	300.367	219.344	325.233	146.57	210.602	240.076	185.848	307.043	197.42	273.427	281.845	315.118	138.127	120.56	127.053	293.886	222.247	181.019	314.034	288.987	236.08	147.9	170.694	177.681	366.382	345.647	233.064	302.43	312.087	279.058	273.346	174.847	338.457	445.249	322.467	279.842	402.51	267.795	338.499
NLK	183.083	183.719	55.5138	148.384	228.642	204.826	278.277	140.353	144.517	214.163	222.883	199.756	207.97	93.3127	165.263	234.955	186.163	308.238	148.784	245.663	195.936	403.473	170.192	206.424	186.853	336.227	118.436	126.429	159.634	251.774	193.801	174.254	78.0736	101.873	293.219	278.73	141.703	230.17	240.608	280.66	271.729	107.757	244.493	273.569	280.864	214.66	317.302	217.131	241.263
LDB2	616.025	452.444	613.332	770.041	548.639	508.912	650.757	463.494	402.92	509.212	491.147	529.805	604.761	440.399	402.53	494.876	324.121	555.51	341.432	537.481	745.932	563.919	445.827	334.844	470.295	595.509	549.378	358.529	543.679	570.728	540.544	574.89	346.921	543.679	712.606	519.608	380.37	657.31	670.187	602.963	542.306	561.335	659.849	736.485	660.431	542.253	738.984	587.981	584.672
ACTR3B	211.668	202.433	258.727	241.998	209.866	200.962	202.813	192.778	150.022	206.436	163.571	174.66	167.228	113.822	154.064	183.617	113.088	189.727	85.0279	210.313	184.621	207.82	115.63	133.38	151.21	225.747	110.109	143.58	236.848	218.109	164.93	237.32	166.964	183.275	200.803	217.371	124.692	164.675	193.353	234.797	220.662	152.834	205.117	205.922	195.521	192.481	287.623	197.272	219.84
SPIN1	56.288	90.1943	58.8799	109.89	64.8151	117.623	179.341	86.3972	118.538	131.608	80.3798	93.8235	71.4316	67.4921	148.991	121.568	93.1402	149.563	128.124	147.817	110.637	183.599	86.0034	113.874	65.1992	160.031	90.7653	133.216	132.487	203.615	91.9774	144.598	49.2994	69.0547	123.717	117.986	119.921	62.8834	180.545	197.4	170.478	60.4853	215.232	145.677	164.552	74.9405	164.85	155.86	148.112
NAP1L3	1068.65	767.897	758.975	1311.14	968.649	806.575	1175.02	903.153	1014.43	930.211	1048.28	1054.9	1171.39	741.765	848.701	814.057	543.376	1407.55	609.913	1229.04	1230.23	1365.88	1105.97	658.301	507.869	1116.93	900.017	863.372	1142.39	1170.13	844.466	807.228	667.455	827.703	1267.24	934.523	728.215	1048.01	1156.06	1109.7	1112.63	775.768	1245.89	1300.43	1005.69	1251.62	1523.55	1055	1252.43
S100A1	170.965	161.359	113.781	101.085	306.089	191.17	184.773	153.568	148.577	210.857	184.675	147.675	209.158	193.887	118.963	165.77	133.012	125.456	143.484	126.792	184.84	90.728	139.323	189.453	170.127	151.64	201.21	170.955	139.733	191.253	172.998	139.641	139.631	129.319	116.704	139.008	174.086	162.584	123.706	79.9577	104.501	203.244	113.827	122.969	127.39	114.085	96.7098	108.072	86.6754
TP53BP2	221.322	87.4079	90.0967	150.967	217.531	216.445	140.896	143.408	145.217	213.721	117.371	175.127	281.091	247.436	128.919	116.763	171.682	190.725	236.747	113.785	210.268	124.112	150.093	125.477	361.99	146.117	214.937	179.912	107.228	109.691	134.264	131.095	152.967	98.787	79.3706	159.439	109.41	213.628	133.575	66.2131	104.127	228.033	108.165	102.926	166.491	168.583	188.6	123.266	94.0951
SH3GL2	1104.53	1118.19	1083.77	1151.84	954.732	961.085	1100.33	978.655	887.766	1098.27	1245.51	1056.08	909.546	451.599	919.904	947.257	622.955	1148.47	705.191	1108.17	782.702	991.625	474.978	488.962	539.815	1015.33	455.183	809.228	836.151	1013.44	877.412	996.533	983.917	1019.24	1112.94	959.509	792.587	1064.41	909.278	1018.07	1146.13	856.868	1170.63	1286.84	1045.53	1073.5	1122.49	980.518	1023.79
TBL1X	27.7526	34.9257	37.1624	38.6675	26.1033	50.7445	28.2981	23.4251	30.9664	37.6226	37.4458	26.6236	29.6361	48.1935	27.9422	55.9155	54.5044	40.9776	81.1464	35.1344	55.8611	75.5471	72.4524	87.4049	87.4656	49.2728	47.3775	48.8534	33.5331	34.6145	34.9324	40.0199	28.9992	28.7564	23.8178	34.8217	31.0502	26.3677	29.7599	42.3642	35.9598	29.7713	35.0752	23.1547	33.1549	27.6576	28.244	29.5597	23.84
BAG3	541.753	85.0108	107.757	97.865	141.384	136.456	118.923	98.3699	1472.91	136.273	104.268	117.819	193.276	183.307	106.94	98.4326	108.367	110.647	186.303	118.634	172.226	98.3103	290.586	114.264	268.857	121.601	186.539	200.96	116.264	103.615	82.5592	99.8599	170.521	84.2501	79.1178	103.694	118.317	124.337	87.5434	66.5195	109.153	149.926	84.6529	83.2847	126.932	127.296	106.77	98.8249	75.5346
CNKSR2	213.012	181.141	152.087	248.131	215.853	162.734	248.88	150.101	136.636	170.494	169.461	211.332	241.214	116.313	169.771	169.521	118.205	204.507	87.0819	166.178	121.508	220.945	73.9663	73.8589	71.6075	226.695	130.056	160.718	233.519	199.662	138.56	128.649	113.741	158.003	250.152	214.226	142.781	170.663	224.714	208.591	239.391	121.906	223.969	282.389	194.736	201.591	270.359	196.123	214.33
ANGPTL4	313.443	102.029	119.34	88.7837	109.712	125.747	83.0215	82.6568	259.223	99.941	141.329	87.5193	91.2218	179.009	73.8874	147.613	145.62	114.843	161.007	106.747	139.963	85.6171	173.285	141.171	232.045	90.7385	152.295	93.5741	86.2103	105.409	128.616	119.45	210.819	119.297	89.7518	98.8039	74.5247	113.98	84.6045	82.4776	108.16	154.203	60.487	67.2221	91.5021	138.08	70.6538	65.4458	67.3152
NNT	75.5147	45.7739	36.1008	58.2913	72.1162	54.829	91.9333	63.0623	52.1054	71.8703	76.8089	69.7869	73.5825	42.7436	65.5714	61.211	42.1694	87.71	42.0696	68.5035	53.7538	71.5019	39.8376	31.4209	47.282	69.429	43.4812	59.8151	72.6053	71.0945	59.7412	48.4492	44.9549	43.5552	94.8967	86.4919	60.4926	82.9634	71.9844	67.0881	80.5499	43.4133	83.9315	111.176	90.9746	81.1954	137.559	70.7145	79.513
ATP6AP2	533.843	577.771	199.159	372.349	577.5	272.265	852.101	506.95	439.904	621.029	743.054	658.002	663.292	165.472	762.82	523.499	445.406	942.696	234.01	681.411	377.872	766.414	201.207	192.61	156.743	501.964	347.948	444.166	801.006	787.171	556.03	323.019	183.746	266.379	932.98	828.367	432.917	827.638	738.012	442.854	699.669	194.201	778.678	792.733	984.571	749.851	1024.32	716.117	881.01
ACSBG1	101.653	48.1993	51.9407	65.446	109.704	189.308	71.5319	94.247	98.085	137.558	75.6158	98.9132	139.029	218.751	98.6018	79.1702	128.371	126.532	121.838	92.7381	112.528	85.5069	116.148	130.837	197.928	76.7257	176.165	129.601	75.7389	62.7764	80.9069	90.9779	99.4942	68.0179	43.8425	89.3302	95.7549	103.012	75.8041	44.2263	75.987	159.146	84.5996	55.2099	96.8678	100.085	105.703	87.8453	59.0752
EPHX1	231.944	202.832	132.759	165.407	361.751	340.779	272.593	304.752	230.194	312.91	216.323	406.142	632.069	244.204	165.959	159.28	239.22	203.62	287.35	182.961	195.715	137.777	252.411	413.683	321.414	174.825	294.735	453.974	214.338	179.614	197.618	169.088	215.534	181.164	133.213	174.681	347.825	290.033	203.112	128.201	150.959	175.198	178.578	227.977	218.976	180.231	148.487	170.212	116.868
SLC6A15	93.9385	120.428	78.7411	116.275	79.6789	70.0003	135.397	97.035	87.324	90.928	112.205	150.79	91.4379	31.911	120.422	120.321	74.0973	124.79	73.7408	98.8537	55.8205	152.186	38.9203	37.4447	29.4831	75.07	36.6484	77.8069	135.355	113.169	69.1372	68.1726	65.949	85.8165	182.601	103.054	90.5076	108.895	144.191	93.042	142.443	50.0429	126.846	141.218	124.61	106.524	182.532	96.4874	171.472
RAB31	613.821	292.809	321.444	524.631	526.153	678.047	464.99	421.7	470.62	644.911	443.775	582.327	531.677	818.876	399.535	478.698	557.417	638.089	1001.06	530.705	713.92	287.815	604.872	530.843	859.909	538.693	954.733	564.794	438.267	406.218	366.49	553.263	565.788	378.75	308.4	474.528	398.701	458.802	366.085	277.125	506.711	660.588	440.788	405.472	477.414	494.241	593.764	402.578	383.39
ZFAND5	306.841	355.809	85.7718	233.467	372.976	199.812	530.572	291.148	373.613	299.127	437.204	453.725	337.177	114.33	353.131	381.706	228.21	466.021	166.728	418.251	189.66	361.776	264.319	123.147	190.943	329.139	180.428	219.219	537.094	645.258	350.347	215.115	128.163	176.097	823.632	539.966	214.897	461.862	560.953	295.48	406.197	194.967	433.122	550.201	477.527	413.974	531.42	400.057	473.775
CX3CR1	74.4728	71.8601	138.402	380.565	69.2684	166.97	174.408	302.717	56.5531	267.362	64.8901	175.55	241.351	228.565	219.804	189.628	170.945	105.746	73.695	150.263	75.6473	313.837	98.9282	62.7652	61.0288	137.479	62.2084	135.87	177.566	74.5303	174.343	288.631	53.862	154.017	223.01	279.505	255.334	110.895	311.072	273.338	135.6	119.04	157.033	150.368	328.435	79.1983	534.827	217.491	245.968
PLPPR4	559.199	492.078	489.696	524.368	562.928	548.767	682.254	409.593	327.831	426.716	351.932	441.123	554.246	441.403	384.503	425.371	311.425	510.641	325.798	528.465	514.359	561.607	562.196	355.686	468.225	603.874	377.453	425.904	713.136	467.488	390.772	572.441	455.49	423.07	487.898	515.371	353.279	461.32	514.896	522.288	601.416	455.558	537.427	611.948	520.095	813.564	849.497	539.968	592.019
YWHAH	1527.02	2388.42	1204.69	1485.62	1804.51	847.703	2237.54	982.304	1365	1640.07	1996.31	1675.09	1413.33	366.283	1252.69	1609.7	1077.92	1659.69	711.25	1361.25	1086.35	1646.57	244.642	443.228	359.569	1522.57	644.235	912.793	1340.14	1739.03	2067.99	1376.55	1159.88	1592.95	2212.8	1797.8	1116.86	1877.45	1462.7	1613.4	1258.68	914.431	1929.57	1992.8	1800.74	1257.77	1604.91	1692.98	1701.9
TBL1XR1	67.7461	52.5291	35.1799	60.5918	80.0703	39.2649	106.417	58.64	52.4818	74.8233	71.8369	77.2078	110.037	22.6351	70.7366	54.4925	49.4975	84.3746	35.8354	66.8442	52.4294	90.0435	35.2929	24.5152	24.3609	66.1853	51.8403	37.6965	84.7703	81.0152	48.5417	52.3762	34.6773	58.2772	143.898	90.3381	54.4716	92.4843	73.7232	62.6258	75.1917	36.5363	66.3481	108.729	85.486	72.9166	141.182	77.5557	94.3128
ATP6V1D	826.292	964.74	460.262	787.911	757.962	725.386	1012.58	664.703	766.922	964.269	1093.42	851.154	870.829	288.654	843.884	1005.56	699.846	1267.8	669.347	940.541	916.446	1315.91	535.421	674.718	357.244	989.52	541.561	781.914	960.099	1073.67	885.415	1027.32	540.934	579.339	1187.68	1129.86	878.794	1038.41	1155.87	922.435	982.201	436.636	1148.73	1073.91	1191.12	955.343	1278.68	974.067	1106.1
RAD23B	297.443	130.484	185.253	221.071	263.263	146.069	250.898	162.157	169.837	185.288	143.101	189.066	235.94	108.896	237.769	207.971	157.554	264.434	139.656	268.782	161.045	206.153	78.8813	121.961	118.849	187.813	150.7	188.614	290.893	327.537	241.936	232.587	156.555	177.798	203.325	156.251	178.84	148.582	218.563	217.403	215.333	121.106	250.674	278.314	287.383	210.262	346.704	248.768	256.549
FAM13B	269.777	211.023	256.827	371.036	209.719	161.557	273.201	244.728	292.35	190.6	364.795	384.726	242.141	129.753	218.733	243.474	152.269	394.67	242.527	326.915	198.456	360.059	171.002	167.464	111.873	278.623	147.233	291.349	222.325	284.85	165.921	304.287	200.137	169.005	321.412	257.567	185.058	261.394	265.055	322.953	260.876	240.471	325.259	345.929	284.367	352.844	394.308	259.814	307.922
TMEM135	73.0113	32.5587	35.0044	44.4515	55.4909	40.3725	65.6701	56.8303	51.2781	67.631	58.4417	50.419	71.6646	39.4375	59.9022	36.9688	37.2835	64.9289	38.3805	49.6776	47.401	69.8915	22.3898	27.9773	30.4697	56.6012	33.8524	24.2675	34.6092	45.434	35.9841	47.7617	38.0746	34.8775	60.8135	66.312	50.7899	45.3475	60.4616	50.4845	62.0769	41.0281	72.6043	68.0028	88.2485	78.8263	104.337	45.2724	71.0238
VDAC1	320.32	533.036	163.519	285.342	383.192	253.613	532.087	367.374	368.018	430.672	490.574	467.345	362.033	154.438	411.641	366.629	249.906	660.879	189.523	411.99	267.823	583.473	166.262	146.281	185.07	358.492	162.176	245.895	412.338	588.596	461.509	255.516	196.396	299.047	648.566	616.369	296.729	446.198	469.916	398.158	422.985	169.955	590.764	510.053	618.081	357.821	678.816	444.224	415.71
OPN3	407.268	180.814	409.05	418.8	405.584	355.269	334.472	291.372	410.175	456.497	359.972	209.452	311.231	353.008	286.772	332.651	215.95	444.309	269.405	334.414	438.542	486.909	245.248	220.492	325.796	368.111	336.985	200.08	399.502	399.927	273.321	296.805	241.762	394.732	409.445	342.16	343.497	389.696	416.887	495.481	560.339	301.727	375.432	502.551	385.284	396.758	515.231	287.065	447.699
CYP26B1	167.994	110.475	136.295	151.566	139.435	133.027	120.966	96.3593	110.491	104.969	156.434	94.7465	168.485	103.757	102.389	78.2505	87.4192	88.5367	49.4357	109.296	86.025	116.212	94.2142	53.0229	90.9807	66.0439	93.9059	67.236	102.485	99.2965	91.1388	102.093	135.537	148.703	102.973	153.659	94.9132	110.838	132.014	119.001	136.976	76.2094	121.343	144.845	121.445	98.8687	121.782	129.79	80.2528
YWHAZ	1086.96	1627.13	978.515	1023.39	1166.52	857.709	1368.91	775.512	745.393	966.499	1099.71	1114.41	934.508	443.922	1231.66	966.929	633.945	1318.73	385.92	883.264	901.553	1198.46	279.455	386.753	442.186	798.936	550.572	800.968	1328.71	1591.15	941.904	882.735	793.62	850.776	2309.81	1291.43	646.84	1001.8	1165.31	802.68	964.827	833.409	1718.35	1510.06	1478.69	808.847	1433.85	1367.22	1307.32
SGPP1	38.5855	31.2064	24.1289	33.3554	41.5145	26.9406	66.1041	41.8399	39.5527	40.6334	50.2	48.7252	62.0199	20.7633	41.1562	35.7902	36.9947	58.1494	32.9476	51.2683	30.4585	48.1241	28.8242	23.788	25.5591	42.7367	32.2928	36.98	53.5477	48.7273	36.0835	28.625	23.7673	28.3075	56.2295	55.1718	40.4926	51.773	57.7016	39.1623	50.9172	24.0942	50.9752	67.9405	76.0596	50.3727	80.4745	46.2138	45.0778
GRIN2A	153.419	166.231	98.5286	132.469	294.102	146.978	311.644	233.311	180.876	219.764	250.564	295.279	198.886	106.932	237.639	270.814	152.413	322.725	162.342	234.784	193.707	314.801	137.972	79.2268	98.5915	217.093	154.248	156.187	297.748	369.245	211.21	105.338	140.353	125.08	420.374	367.689	250.349	227.008	350.196	258.904	313.036	113.767	364.572	380.066	334.847	245.895	326.333	315.506	356.646
DDX3X	72.0982	70.5256	53.4568	64.7065	94.7552	57.4809	139.178	58.1322	99.4366	85.7832	69.7826	107.92	94.0344	53.2945	95.4734	76.4663	62.1632	126.744	67.6865	110.787	53.9689	117.121	51.5436	47.1577	43.8448	79.6132	58.3638	63.4251	111.792	156.16	79.1145	46.4171	77.4203	62.8487	158.441	119.612	60.1785	77.2017	105.879	98.1893	92.4956	51.8982	116.195	131.863	130.618	104.696	144.035	85.2719	121.502
PRKAR2B	569.178	345.549	332.698	591.605	427.805	444.961	495.474	405.785	284.179	431.595	519.505	427.355	579.323	246.162	342.11	355.872	204.478	571.082	333.191	512.211	507.357	552.549	326.826	211.198	286.837	594.988	276.937	365.493	408.6	480.026	270.236	332.51	232.955	326.479	524.431	407.791	287.899	443.405	446.99	352.566	629.027	300.805	457.079	677.737	532.819	528.39	708.559	425.69	500.872
HTR2A	336.914	331.207	372.689	403.291	414.701	503.238	398.038	314.618	284.852	478.963	290.465	351.664	320.733	496.253	327.03	421.536	276.693	428.464	315.792	347.494	473.273	556.551	361.087	302.34	419.153	380.561	314.74	346.054	351.276	357.397	356.547	538.68	381.115	416.875	421.695	496.003	276.29	316.691	378.726	620.807	507.134	417.49	440.512	411.959	410.095	371.77	526.051	358.592	455.256
SMYD3	311.395	298.567	314.97	328.59	229.999	233.802	271.732	238.733	176.873	244.482	381.232	218.949	280.136	124.286	144.899	211.792	189.171	284.329	167.275	222.238	193.725	325.43	96.4576	107.266	114.767	234.417	103.442	169.875	250.553	245.342	226.693	369.154	240.121	305.237	301.396	308.3	181.285	284.793	277.668	259.776	264.516	193.299	284.196	323.506	259.982	213.536	317.293	235.545	319.203
ARL1	52.0889	55.0011	50.9707	70.406	66.2552	47.1263	88.6533	66.9161	51.0347	70.036	83.0643	90.4186	72.6301	49.4149	66.455	64.0352	44.1101	100.244	44.1701	76.8541	53.0786	87.6593	36.823	41.9568	37.7672	71.5228	54.237	63.7158	78.2622	101.517	48.2152	38.4753	58.65	46.7711	109.947	81.2209	62.9125	69.3708	97.7186	57.3453	79.2386	42.7318	110.675	80.7428	95.7964	76.4705	123.225	81.8529	87.2892
KIF3A	35.6804	47.792	18.1703	61.5202	28.7931	86.8863	86.242	22.0978	49.6472	61.3327	37.3181	33.1766	42.0333	25.4914	59.1963	66.8466	56.8034	84.0809	36.1481	79.0765	48.4321	130.522	29.1467	36.1145	35.3149	129.23	32.5726	58.4826	76.5019	131.877	59.1958	62.7133	19.7504	28.4631	32.2711	35.9466	43.0833	28.6524	74.8382	103.909	93.3646	29.1132	88.9498	53.4156	76.9638	38.4986	72.9284	80.7718	78.9852
ZNF204P	155.179	86.2852	162.127	145.938	131.092	81.7609	121.66	117.706	87.8061	98.3727	181.704	126.844	140.882	51.7214	86.9476	114.485	61.8952	139.252	78.268	125.293	99.7874	125.484	53.475	46.1815	42.1895	149.252	38.7436	95.551	111.883	111.134	101.161	123.621	126.907	94.4042	133.243	106.371	87.2973	109.476	111.686	120.975	164.914	95.6379	125.692	150.721	137.287	104.553	179.361	111.58	158.291
PIK3CA	71.4149	49.0809	24.3315	65.7426	49.8945	49.8459	105.363	51.9316	45.9452	61.1864	58.3827	83.298	52.4703	39.8881	57.9738	54.3592	32.9448	104.017	61.2489	52.0072	61.4363	71.0241	24.1722	31.9796	43.8626	65.869	40.2169	46.7107	64.9404	86.3066	44.2289	35.6056	23.5743	28.9483	98.9372	74.4102	38.9645	32.1293	108.496	69.0735	81.9846	55.8775	127.416	119.573	105.697	102.246	156.432	70.5638	99.9003
SNCA	837.548	1304.68	633.238	987.592	587.561	727.525	875.913	528.012	693.478	858.846	634.033	778.712	649.458	407.085	923.026	951.689	782.12	919.093	618.256	843.559	696.545	865.182	298.977	327.207	399.536	937.114	571.134	738.734	1006.48	1247.91	761.961	800.85	593.308	484.614	720.517	750.125	609.77	533.516	927.13	941.763	920.748	501.187	1179.36	965.395	957.697	996.577	1371.79	952.176	1157.32
NOTCH2NLA	436.375	178.077	287.366	224.412	300.74	416.927	205.905	219.956	340.721	208.192	271.212	253.396	312.764	358.341	261.516	285.059	516.136	392.543	504.634	470.611	471.132	235.525	605.016	403.133	625.37	273.399	341.192	389.927	208.026	187.199	275.255	324.003	337.73	279.771	150.375	228.228	183.248	208.586	215.935	191.393	259.541	457.136	189.936	174.921	325.489	377.966	351.668	218.814	226.622
CEP68	325.46	92.3941	200.555	288.819	134.16	216.458	275.229	228.168	183.384	259.515	88.8344	209.446	257.329	148.211	200.312	184.874	136.198	213.155	157.374	219.873	217.72	243.131	209.701	178.174	159.642	259.608	170.13	221.433	246.128	207.212	158.028	243.492	133.598	204.344	156.571	190.317	184.778	71.8263	198.389	237.702	256.087	186.378	251.415	306.103	252.783	239.189	300.005	207.53	263.802
PAK1	37.636	59.9656	19.0724	21.4	55.783	32.508	77.4286	41.761	37.7743	51.9538	60.1135	63.3557	38.6356	21.1416	36.6945	46.735	29.3115	63.0622	21.5593	45.9982	29.0659	63.2498	13.8401	20.6814	19.822	43.8824	16.4076	34.6954	61.8791	94.9629	42.1492	26.7347	22.7911	30.7691	103.261	71.6594	37.3022	46.4481	63.322	48.5117	52.2258	25.0119	67.4725	94.2324	45.635	40.9302	64.594	47.8827	58.4255
KLC1	1094.41	1574.24	837.549	779.595	1037.11	919.016	1419.75	1014.88	953.718	1215.87	1400.28	1432.32	966.871	271.109	1110.27	1325.08	858.514	1357.46	467.4	877.744	705.452	1383.56	348.185	544.225	457.253	972.125	452.158	959.749	1253.37	1506.63	1544.05	1168.52	869.131	997.776	1596.83	1523.45	752.821	1121.32	1194.02	1362.14	1132.81	624.052	1523.4	1293.23	1332.08	901.31	1340.73	1241.43	1337.32
GABRB3	31.4069	54.4949	28.2297	32.2797	45.9905	39.0712	93.2683	29.2706	36.3804	48.0964	40.407	55.3905	35.724	36.2537	42.5639	53.4478	29.3278	89.8145	26.2304	61.5534	30.4905	78.4054	35.9327	26.4513	35.0819	66.126	59.3931	49.5274	73.8699	108.078	64.0837	46.7175	27.3137	42.5233	56.5874	43.5998	29.5836	30.093	71.0013	56.8248	72.2965	37.456	88.6127	47.6757	55.5128	36.5099	81.1128	68.3655	47.9941
ST6GALNAC5	140.033	156.537	128.62	196.03	153.635	133.943	175.602	126.686	107.826	165.657	127.764	120.111	146.725	88.6917	140.073	93.6481	78.2861	134.34	93.5725	124.517	85.6172	143.926	109.507	74.8517	80.0674	178.414	76.2764	102.921	108.944	149.926	116.144	135.973	117.629	108.358	197.659	135.1	117.053	141.802	157.097	108.491	134.371	132.08	168.906	232.466	151.383	143.861	226.156	159.705	128.629
ERC2	512.276	386.311	377.927	416.449	453.402	407.452	470.343	315.043	285.651	460.405	443.576	386.108	402.963	217.964	304.244	291.288	253.993	429.389	240.69	397.642	447.518	477.086	239.985	217.973	317.872	527.541	253.188	248.46	384.382	406.51	291.967	388.657	392.552	387.428	449.009	451.34	300.68	413.729	371.925	449.641	475.636	354.5	382.542	522.733	438.206	511.229	541.514	343.496	432.434
ATRNL1	324.448	271.732	271.118	294.324	288.654	273.575	312.025	251.634	208.374	298.525	389.497	331.145	299.756	182.491	247.555	273.417	164.28	355	201.412	290.308	243.023	361.527	145.266	138.738	134.933	305.026	203.004	192.284	330.817	327.244	298.992	261.131	242.426	283.968	351.928	357.845	179.028	366.99	276.172	312.343	388.916	301.354	346.664	342.57	347.446	319.796	461.213	297.772	332.42
PICALM	58.0869	33.8397	35.5187	67.3187	52.0463	61.1848	102.832	58.8126	67.8333	62.7825	64.8656	89.876	74.0668	39.1325	65.8936	46.5801	57.4473	88.5353	51.7021	88.5644	52.9301	71.7764	84.9597	69.3204	40.823	72.0162	63.5843	62.262	66.9947	87.5638	37.6284	53.7219	40.2986	34.6993	128.714	86.767	54.5386	95.0742	101.141	45.3193	70.8206	47.2343	73.7938	67.1125	106.15	130.103	122.697	68.093	82.3498
PAX6	255.557	141.743	193.186	225.647	374.946	300.464	211.102	272.839	286.185	253.174	171.984	244.246	307.937	367.809	188.998	215.445	274.701	250.73	408.011	261.909	452.449	200.783	306.737	271.828	394.839	271.442	295.567	273.623	217.103	137.201	182.449	199.221	244.561	201.303	178.579	230.66	244.561	271.72	212.581	118.842	227.578	388.691	179.776	182.759	282.461	318.187	265.2	238.767	190.945
PPP1R2	70.1276	55.5242	34.9734	73.8672	57.6113	51.4984	98.4894	68.0109	77.1747	67.4176	91.4558	82.5557	82.3811	33.8277	61.5072	55.0238	38.1787	107.261	34.3181	87.3899	45.0782	85.1795	35.2626	30.5431	40.6182	56.7333	43.8745	65.3329	86.3144	91.1556	47.7	42.9862	32.6163	33.8108	114.774	98.2735	56.1202	49.3057	84.8809	61.0543	72.9979	35.6527	110.446	131.833	96.3672	75.1892	146.674	71.2454	82.4691
ITPR1	269.621	227.323	106.813	152.671	337.137	152.959	417.941	315.788	266.882	283.776	433.986	462.121	300.58	107.779	271.817	322.814	173.508	463.395	198.326	339.319	315.87	546.31	175.298	163.104	174.71	295.882	194.94	267.136	509.5	657.021	365.598	155.781	118.093	140.394	639.425	439.564	198.382	424.047	453.823	311.076	482.372	145.067	429.873	496.524	408.829	323.861	582.966	329.291	428.3
NMNAT2	1220.27	1103.85	1266.89	1021.02	993.403	905.533	1025.72	929.237	813.359	1021.02	1124.73	1022.63	1114.93	454.721	1077.91	1135.75	707.28	1060.33	548.346	1027.71	899.964	1417.33	358	411.118	413.734	967.736	472.195	860.908	1036.31	1216.78	1376.49	1150.92	1254.56	1338.05	1150.31	1040.94	937.968	1238.5	1116.22	1051.46	1167.16	775.774	1117.39	1183.41	1114.52	870.22	1066.03	981.336	954.655
CAMSAP2	164.901	148.663	58.0561	130.611	215.642	98.7035	250.638	152.738	140.842	167.648	205.148	236.898	201.061	69.1308	154.931	180.963	125.807	256.032	118.534	173.707	165.489	195.357	96.4568	68.8359	72.6301	162.28	125.312	117.647	215.046	219.868	157.845	139.249	96.0351	56.4695	306.501	245.236	101.898	215.976	258.933	159.981	240.704	69.0556	271.887	291.329	270.66	253.96	323.827	152.68	233.938
FGF14	107.139	124.873	53.4775	79.0563	159.475	123.096	258.624	205.746	163.136	194.88	218.933	261.672	139.98	55.89	178.899	194.608	93.4169	298.216	82.0109	181.531	160.095	201.145	51.4493	50.4608	52.9302	189.331	120.652	116.478	283.802	323.182	117.534	77.7223	51.2361	69.2691	364.721	249.71	150.161	181.2	250.083	191.806	273.718	58.3344	280.119	317.745	256.019	237.833	398.123	184.707	306.276
DNAJA2	143.585	167.818	95.9585	171.099	155.399	99.8881	190.807	85.8039	120.471	144.75	148.481	144.243	132.703	55.025	130.317	183.661	91.4438	196.784	54.9298	114.491	94.6218	146.134	55.7188	74.8464	71.5157	149.284	63.3227	101.171	151.251	174.953	131.556	131.981	78.7329	83.129	211.076	155.118	82.1871	110.59	151.847	132.414	135.818	89.7582	238.834	224.112	163.884	104.276	197.776	158.783	156.801
EMX2	224.211	42.9003	50.0711	87.3053	177.459	119.439	78.5804	88.3608	79.1098	123.983	70.931	90.3734	189.469	165.026	75.2968	62.7901	105.97	121.451	256.735	77.6478	148.25	68.7676	98.8129	86.894	169.502	75.1887	141.36	97.8541	53.6307	45.921	81.8042	89.3041	86.2259	47.6454	42.6459	63.3577	76.7481	101.931	68.2407	35.58	67.1172	181.891	63.0595	63.6153	99.1226	91.3726	109.959	70.6726	48.1976
CST3	2513.28	1488.68	1303.59	1386.51	3211.07	3678.49	2626.02	2286.17	1864.52	3308.94	2067.95	2231.55	3730.17	2931.24	1969.74	1541.84	1639.84	1955.18	2132.38	1753.03	2467.05	992.378	1242.02	1702.74	3005.84	1623.93	2957.35	2335.88	1260.96	1937.52	2545.68	1633.05	1847.35	1526.56	1332.51	2748.15	2322.03	3066.53	1703.91	1039.61	1470.44	2198.57	1402.05	1628.38	2042.39	1313.47	1688.43	1848.9	631.303
AHCYL1	820.342	379.928	288.912	429.876	697.409	682.719	591.39	506.196	553.273	759.813	582.314	537.992	824.574	653.358	522.92	667.214	725.997	784.994	809.567	641.121	952.138	641.423	764.34	720.651	1085.54	541.337	852.479	700.459	356.514	469.976	521.945	683.44	671.283	380.882	403.801	573.244	633.436	615.928	541.017	359.779	466.315	615.989	447.426	416.008	609.537	619.46	623.949	448.168	402.46
KLF10	62.4984	35.9693	46.6826	44.645	41.4386	37.5917	49.1807	20.8749	98.9422	41.4065	21.9996	24.8844	32.2528	39.3722	34.4348	29.7445	21.9872	27.8572	17.3399	38.1676	26.0568	27.5984	57.5295	25.5021	26.5631	28.0382	24.4219	23.5851	28.2131	22.4757	34.274	43.0075	32.6856	40.5271	32.8972	48.4526	34.3389	31.2947	46.9116	28.5376	54.9172	34.9894	27.5731	36.5667	38.7441	32.848	55.0292	38.5857	33.2787
NEFH	489.818	348.121	774.013	920.397	550.16	661.59	568.769	589.177	463.645	564.171	787.259	617.736	473.482	365.843	555.779	699.163	388.801	747.108	510.719	649.019	792.308	605.221	395.833	397.046	294.762	557.069	342.737	514.786	474.506	609.094	664.049	702.093	664.514	860.249	778.047	564.817	431.003	622.382	575.239	882.151	911.548	597.749	827.087	881.702	593.185	437.661	980.234	516.747	690.487
MT1M	743.447	135.498	160.148	132.172	241.879	280.249	142.546	146.736	292.115	252.654	442.213	112.449	367.149	468.093	162.333	137.925	285.297	251.362	963.75	275.116	222.567	153.321	287.556	176.083	383.338	187.934	260.613	277.685	88.6179	121.958	89.1421	152.293	1033.4	160.865	77.9029	187.745	180.726	256.785	112.471	86.2282	126.451	486.768	133.182	172.37	157.273	316.176	205.576	164.908	134.805
NCALD	1288.81	1420.07	1484.74	1117.85	1198.31	1126.25	1114.22	1190.47	950.375	1256	1245.14	1170.8	938.783	498.049	1123.37	1110.32	666.38	1269.6	356.992	1052.71	699.531	1291.87	425.404	721.658	537.704	943.126	651.039	896.854	996.932	1429.69	1320.12	1429.14	1312.14	1350.76	1609.83	1516.14	882.325	1222.39	1336.34	1223.04	1167.96	1000.61	1465.56	1426.05	1114.22	883.582	1399.02	1195.98	1046.99
EDIL3	40.2075	50.2455	46.1793	49.3454	81.2595	51.2164	104.37	59.1154	69.3258	51.1986	68.0401	110.249	66.2246	51.7065	54.7503	64.761	99.7564	77.1881	59.7057	114.824	49.244	69.6774	76.6914	84.8941	62.8906	77.8121	60.3405	55.4453	59.8036	84.9769	60.3584	46.951	50.0784	62.7799	118.927	116.745	74.9625	95.0395	116.544	64.0201	72.3259	54.5758	81.5676	68.5814	84.0914	99.4043	75.7944	60.4978	83.7947
RAB6A	56.5773	98.6143	82.5461	48.3107	81.2111	62.1935	114.314	46.3989	62.2288	53.1886	82.1733	101.478	56.0625	71.1185	50.1303	87.6705	69.3872	100.706	54.7519	72.1802	55.508	86.0475	75.6615	67.0609	96.3086	63.6718	76.7407	68.1312	89.9067	167.322	106.013	73.1925	78.5633	76.261	196.25	111.912	45.9008	62.6438	99.9883	63.9678	86.0061	66.4079	120.933	94.6532	92.0657	81.6415	118.439	72.0061	98.7492
SLC1A3	1577.23	316.352	389.477	754.103	1587.68	1591.94	782.921	927.151	1182.17	1434.96	635.807	1360.75	2033.4	2286.76	834.537	1040.33	1409.88	1496.54	2352.28	1055.58	1557.32	928.545	1075.79	1174.56	3072.04	934.405	1579.99	1016.39	749.411	527.641	925.118	967.467	1275.67	519.699	412.333	786.003	1025.51	1634.22	947.071	288.227	731.743	1559.2	474.668	423.708	1390.7	1606.67	1315.73	916.723	534.551
CNTN1	71.3353	144.057	56.9145	66.0181	179.654	107.026	270.085	151.544	154.189	201.257	210.059	265.952	180.246	107.503	180.827	191.789	103.818	231.327	110.519	213.775	84.6059	304.877	63.9819	87.2133	59.9048	119.412	103.656	103.623	252.869	292.488	142.227	78.5702	64.7731	78.7036	404.855	252.883	114.417	169.594	299.326	176.084	233.566	89.5835	282.458	287.7	294.205	204.47	279.709	201.831	277.857
ABHD17B	57.6395	52.6877	43.6136	52.0076	63.1859	55.8226	83.6373	77.5321	90.0314	68.136	66.3617	86.5471	68.136	44.4433	100.81	50.8224	85.3266	86.1429	59.349	78.3152	46.2459	75.868	66.243	54.1887	39.5892	65.9019	54.3697	77.4112	84.5363	81.018	63.4626	44.3874	48.8765	42.7248	97.8687	81.5211	142.285	99.508	149.695	67.5673	77.6462	39.4349	87.6792	64.5887	89.2723	125.199	109.339	81.8603	91.944
EIF1AX	167.919	203.062	129.815	236.127	134.708	206.867	251.582	198.497	181.921	167.397	198.571	208.617	235.293	207.172	212.3	240.889	185.81	244.642	167.409	295.534	249.167	256.9	260.41	297.95	148.033	290.941	220.824	215.928	254.955	253.814	167.326	201.578	103.329	124.119	193.09	183.707	203.796	100.896	315.229	301.077	381.286	178.247	234.323	208.129	194.104	257.16	353.752	197.757	299.964
GAS7	114.583	118.944	57.3532	72.3179	126.633	130.664	313.483	104.369	169.532	188.36	124.093	191.632	89.8755	97.2956	177.738	188.951	124.724	187.208	120.75	194.058	134.952	244.543	147.051	101.218	82.7986	195.537	100.571	190.767	190.338	461.224	202.164	140.348	97.5176	77.6201	164.949	121.798	141.078	96.3132	335.233	231.307	252.326	90.1801	291.845	169.504	216.645	155.2	241.139	166.77	126.765
DDIT4	279.396	115.47	68.6381	142.58	306.244	185.439	138.239	156.319	157.679	154.664	140.932	145.816	156.598	214.909	135.346	153.56	121.094	221.207	311.572	150.167	171.06	115.465	161.924	122.657	512.352	112.848	271.815	150.421	81.2236	183.485	106.947	143.234	147.805	163.512	72.262	109.266	189.56	153.001	159.119	60.5865	109.041	153.74	66.5421	101.245	122.592	332.067	117.772	78.8345	81.6724
ASNS	648.796	736.904	786.96	796.93	656.982	758.975	717.117	556.435	572.632	754.271	696.507	648.524	538.479	328.043	494.758	625.812	410.332	658.312	350.869	613.469	529.115	762.769	361.989	358.932	314.922	720.543	397.873	467.887	553.639	606.14	721.158	782.458	734.839	762.248	724.72	709.608	463.326	637.074	665.214	703.199	725.75	547.864	733.047	764.054	667.245	469.679	644.178	522.191	633.649
NPIPB3	672.086	816.181	958.241	397.049	646.358	706.162	413.424	339.463	418.083	325.82	467.768	441.627	484.287	601.673	493.742	496.189	611.855	288.775	541.487	465.857	561.775	277.736	589.049	668.099	708.509	484.992	634.679	563.616	297.491	432.555	589.42	690.484	844.77	1167.03	356.169	326.592	293.059	503.409	320.96	441.627	451.035	629.83	338.842	387.982	387.006	271.964	277.193	358.967	247.588
ITPKB	277.604	99.4081	124.233	168.25	279.744	285.537	194.606	248.646	312.33	257.171	165.09	255.996	248.937	264.229	160.802	195.17	292.176	255.406	477.608	213.618	253.3	173.403	240.836	405.271	322.075	187.851	312.503	268.821	154.815	146.169	177.453	198.21	320.728	133.159	115.689	243.009	229.729	251.22	191.921	145.463	149.699	262.623	170.119	117.627	227.617	240.274	179.684	177.796	128.223
TMED2	61.9608	111.536	34.7871	71.1369	155.676	66.7237	210.706	87.7201	122.507	113.628	154.987	195.275	150.455	80.7699	146.516	129.086	98.8848	286.086	69.0237	188.413	99.8728	214.663	70.7064	54.4545	76.0476	138.215	88.0405	89.2852	152.457	174.523	131.581	57.9294	47.425	49.8502	297.483	217.731	93.5354	141.824	184.131	121.562	162.513	66.5087	220.326	200.878	231.22	162.368	295.612	147.885	218.976
ZFPM2	329.025	125.748	146.282	310.248	289.17	209.116	241.592	214.906	193.181	228.289	281.845	225.635	340.666	128.199	199.061	166.329	152.271	316.769	153.772	226.531	255.742	262.72	150.281	70.8677	113.539	253.002	234.141	184.816	244.685	265.219	170.182	201.637	172.727	130.698	292.442	268.611	173.993	249.4	294.434	240.491	298.736	212.527	230.882	315.257	328.778	255.287	380.127	184.381	276.128
ANXA6	768.149	627.958	688.486	523.333	801.72	727.364	593.545	744.848	510.869	666.016	763.884	601.552	427.557	334.675	876.073	594.985	574.491	593.04	469.478	546.572	594.172	460.533	298.835	342.032	361.943	470.744	438.186	706.567	480.38	793.554	1002.84	732.395	681.032	842.966	676.491	638.218	570.461	662.993	799.389	781.765	662.749	482.749	1035.94	1126.12	513.512	566.469	669.674	790.797	750.305
RNF146	120.275	106.096	59.2572	95.0279	137.336	83.684	157.556	102.344	105.825	110.591	130.043	159.666	137.053	63.7257	117.965	134.419	137.889	176.986	89.1598	140.503	103.74	163.593	79.9424	44.2829	75.0049	139.921	99.6431	106.671	144.779	161.647	128.248	89.4963	68.2765	113.916	201.716	123.123	92.737	153.108	190.933	137.286	157.313	69.7952	152.925	154.978	191.382	150.419	191.738	128.813	161.232
TUBA4A	1330.19	2272	2004.96	1905.04	1586.8	1885.37	1728.52	1197.77	1238.28	1634.79	1258.63	1241.98	1106.27	496.722	1040.67	1813	1249.96	1484.61	555.333	1626.86	1046.99	1300.79	591.722	1142.29	773.694	1468.17	676.321	938.802	1713.87	1341.62	1576.23	1905.24	1555.68	1965.42	1570.32	1761.65	1162.74	1575.85	1300.15	1750.05	1335.56	1257.22	1680.99	1471.9	1212.78	1095.83	1477.22	1577.75	1590.95
EID1	118.136	177.448	91.3987	143.004	168.041	101.558	179.918	93.8116	113.518	161.028	188.244	128.082	121.13	63.3346	128.471	144.061	110.88	183.85	70.6897	143.004	82.2347	186.503	64.6961	122.214	61.4692	181.817	96.5939	139.997	173.876	234.141	199.827	153.114	82.6299	87.3661	257.984	166.209	94.6391	134.155	141.004	131.818	168.356	78.2366	139.353	127.366	152.949	130.612	216.859	135.419	187.758
CLDN10	308.524	117.442	97.8979	160.022	444.199	305.664	191.004	221.387	172.325	331.881	160.203	265.158	419.541	441.571	207.709	190.552	306.557	362.039	379.198	208.884	371.295	179.087	135.116	172.837	453.962	153.353	462.258	245.772	216.304	125.519	188.727	164.621	180.567	120.396	105.554	237.785	261.059	368.462	191.377	80.0511	145.124	282.801	153.088	137.279	291.048	249.362	340.007	189.895	149.358
TMEM35A	408.191	181.436	221.501	257.437	206.1	199.627	296.29	225.201	177.475	226.514	363.136	194.767	263.362	126.275	303.756	189.315	136.108	250.059	124.695	201.375	185.235	279.612	142.689	88.2077	79.302	258.705	101.185	171.454	225.201	269.254	154.047	228.527	268.37	226.701	275.593	320.296	139.584	215.046	263.318	224.713	260.328	154.789	284.866	372.792	307.375	225.201	313.187	259.814	261.327
UCHL1	3602.28	5905.51	4617.86	3910.01	3845	3620.65	4872.23	3522.59	4056.65	4509.98	5104.32	4539.86	3692.73	1315.96	4192.92	4479.09	3103.01	4437.36	2568.94	3580.84	2662.76	4901.79	1173.28	1529.02	1495.04	4109.66	1878.93	3508.4	4303.03	4962.8	4529.89	3732.65	4037.65	5222.56	5157.83	4616.77	4125.52	4815.73	4654.18	4125.52	4201.73	2438.43	4763.52	4686.26	4433.08	2974	4431.5	3931.68	4287.74
GAD1	37.0751	47.2387	29.3649	33.2004	51.5274	33.4486	93.3253	44.8405	45.8735	48.5327	60.5583	69.4267	42.4962	35.6865	98.7669	57.6338	40.6272	72.7465	33.9349	76.2301	32.5863	73.4578	45.0106	32.0139	28.2832	26.7033	37.7523	36.7862	80.0767	103.753	56.3949	29.7735	39.4177	35.8989	110.102	101.201	42.7381	53.6118	74.3389	55.4895	59.9852	31.5969	104.053	75.6559	90.9508	53.0771	113.885	74.5104	69.8146
NR1D2	67.5706	84.2283	41.4955	84.3398	48.969	159.74	242.894	43.6536	76.7902	103.378	52.6281	109.24	67.461	90.2077	135.153	74.0756	134.135	130.934	120.174	101.711	133.794	130.612	77.551	100.731	52.4656	82.5628	79.8431	91.1873	138.273	122.938	39.493	109.37	31.7962	48.3101	66.917	88.81	96.8295	36.0716	182.235	196.105	201.846	85.9749	155.53	96.1294	147.225	92.2235	199.677	90.6864	128.445
TAGLN	129.087	216.892	103.67	62.3921	157.218	128.778	90.0851	107.115	72.6505	101.548	255.986	109.586	127.936	96.0943	108.672	53.4024	84.0633	130.066	89.242	53.9043	73.3045	92.3676	182.607	110.867	105.059	65.6735	202.861	101.188	111.538	120.633	78.8863	115.364	66.1302	137.194	128.948	104.37	43.8504	80.4506	79.3225	83.8661	77.5499	100.327	121.55	192.318	85.5029	89.118	62.3608	95.8253	56.246
IER5	138.127	78.0136	149.226	184.371	100.539	166.97	193.66	108.654	672.614	157.94	136.139	122.423	133.943	78.9725	94.6567	126.551	66.8701	193.174	113.193	131.888	101.339	132.992	84.8272	94.595	34.8966	143.169	42.176	79.0365	127.176	168.954	119.263	168.743	148.799	148.713	173.638	185.677	95.8372	150.008	178.306	102.104	173.928	144.267	107.391	147.273	136.117	112.427	190.06	109.323	112.261
KRAS	204.715	285.934	93.6361	412.607	83.4981	382.981	491.968	136.73	294.248	447.516	376.722	169.154	423.167	271.242	356.767	330.006	255.598	490.246	213.132	393.647	387.856	451.42	229.552	232.211	260.144	484.216	186.3	274.896	418.255	389.991	348.766	434.015	60.1148	140.377	138.72	285.259	297.928	139.375	376.43	401.158	515.461	252.868	417.097	387.491	490.748	262.594	497.585	416.68	303.866
DUSP6	48.6691	119.355	152.585	131.064	161.636	125.025	180.848	65.1631	129.421	133.13	55.4119	35.4797	104.492	108.722	132.752	137.076	80.1756	104.108	59.7294	137.011	104.197	166.748	516.931	119.442	104.689	75.698	112.767	71.7812	125.75	48.8959	123.554	132.847	81.148	122.801	167.527	144.4	95.2128	137.623	140.672	102.882	174.362	143.75	124.731	196.011	97.1056	96.0671	228.162	142.94	113.776
GSTM5	165.888	160.839	181.874	161.828	248.359	213.891	145.529	209.611	154.728	118.134	154.08	236.986	325.06	489.99	182.429	135.626	125.356	205.257	115.542	282.375	155.658	199.308	204.307	173.53	260.172	105.56	145.197	145.357	187.083	102.364	232.311	185.602	156.736	187.013	117.012	187.105	165.661	155.651	177.984	122.661	227.36	214.887	140.865	89.1629	180.978	146.917	83.6795	212.863	170.091
GDAP1	41.0577	66.779	35.5363	37.643	68.1196	38.2434	88.1324	52.0421	47.2418	60.7111	70.2507	105.2	60.7617	45.9022	70.9015	67.0264	56.3123	113.563	45.8676	60.1112	45.173	73.8269	41.6763	35.0562	38.0314	63.7404	43.6834	50.4643	77.2989	119.926	55.8976	48.7937	47.2653	43.5223	122.889	91.5746	43.9374	55.73	95.0023	60.7915	76.2428	36.965	101.525	91.7323	89.0313	66.1173	89.0945	77.5036	86.7406
QPCT	45.9722	35.5816	34.1683	44.7455	39.5444	34.1947	38.5673	44.3432	29.1038	43.0721	42.4585	34.9048	49.0951	26.2554	37.9998	31.5392	34.1349	41.0896	31.0982	35.9069	35.2223	53.4914	27.0085	16.9441	21.6007	41.9161	32.1515	31.5334	34.6768	39.5494	37.725	39.5174	34.3585	16.6025	41.999	50.2141	32.6034	38.8484	37.4573	42.1772	49.241	35.7702	41.9519	57.0868	42.4685	38.061	73.3491	35.6666	37.725
IFITM3	1589.61	798.011	579.898	743.982	806.142	958.183	661.607	731.849	934.918	948.155	924.683	811.803	1074.43	1016.4	1045.97	643.768	1039.87	1094.27	1340.37	563.611	1080.91	644.921	1426.49	857.102	1663.83	578.596	1380.92	1252.22	780.767	599.357	727.706	656.282	2797.75	665.375	643.878	702.417	783.095	603.019	638.307	613.434	612.069	842.672	659.684	892.936	928.17	1112.73	520.126	720.732	598.111
MAP2	72.983	127.703	78.8353	97.0663	163.881	120.285	228.812	117.649	168.623	136.984	169.049	307.253	144.045	97.7586	138.285	206.531	145.296	246.036	127.252	226.502	150.543	289.031	116.543	104.665	96.815	158.898	95.1255	104.08	220.428	457.871	128.577	103.891	84.6172	97.2237	468.411	230.776	78.2072	142.681	375.144	163.548	195.787	89.8565	313.575	291.962	267.811	206.896	260.039	218.265	246.468
NELL2	1753.23	2397.6	2077.99	1818.78	1972.93	2036.53	2084.85	1575.05	1643.14	2056.72	2192.22	2109.87	2049.85	1114.3	1722.85	2004	1436.44	2286.47	1307.05	1947.23	1621.63	2120.82	699.287	704.212	1008.69	2256.94	1092.71	1580.13	2280.59	2172.83	1864.53	1676.69	1510	1743.31	2038.94	1868.01	1652.54	2241.13	1869.07	2233.61	2237.18	1589.84	1891.53	2237.38	2137.6	1956.03	2139.93	1834.55	2065.04
AGT	1118.51	331.084	309.227	551.18	893.993	883.297	688.27	718.483	611.573	929.038	304.127	609.065	861.036	969.577	751.954	356.513	1127.37	773.351	891.901	720.988	906.862	465.288	665.516	668.505	1195.2	533.133	1237.16	934.564	476.199	441.658	594.967	719.722	819.36	393.737	295.298	621.943	777.735	869.956	560.596	230.887	539.217	905.435	423.434	334.404	885.352	837.933	581.297	620.908	421.127
DDX3Y	93.6106	50.443	65.3238	94.859	68.8594	83.6173	19.4342	56.0624	21.3913	57.2446	67.9121	22.7341	18.1738	26.4879	55.5078	66.1498	48.1927	80.5931	58.4732	21.327	19.3061	19.8385	17.8351	20.3827	71.3098	76.792	21.6147	24.8419	20.441	23.1104	59.9364	75.3162	73.5694	60.8951	72.2132	70.1319	56.4422	72.7715	60.3807	21.4686	76.0736	64.7143	57.9574	66.4082	80.5646	120.863	117.288	64.3218	78.6152
USP9Y	37.0639	20.9781	15.518	21.4394	32.8085	21.1202	11.0286	26.0346	12.7426	23.4143	41.1933	11.3577	9.12573	12.2784	26.8807	24.485	18.3419	37.3038	19.0042	10.7174	10.1354	12.7288	13.0815	12.1517	17.9705	28.523	10.839	13.7604	12.4946	11.0031	24.7951	16.4243	16.2013	21.2127	46.4026	33.2017	25.3688	29.8288	33.9894	9.99436	29.8249	16.6527	43.2032	50.6876	35.0028	29.9826	65.0079	28.6619	30.2929
AMPH	981.044	1057.31	905.755	836.469	839.318	710.581	834.465	865.109	661.085	836.058	1028.84	956.618	697.292	445.152	875.436	801.805	531.951	835.743	587.962	615.8	392.977	910.854	190.908	265.612	247.715	705.122	349.466	709.72	884.215	937.371	901.319	888.95	976.429	669.859	932.325	788.472	710.698	818.198	865.843	855.597	837.644	662.416	1006.46	1001.11	903.937	691.164	808.758	761.49	882.593
GADD45B	654.837	126.106	111.808	123.563	154.159	98.5966	93.1988	111.613	777.853	104.276	159.74	111.83	95.4888	141.088	89.7871	99.3096	103.887	122.579	119.552	89.8221	146.004	91.4011	182.532	91.3126	278.507	97.7534	145.615	90.6257	81.8334	112.765	85.2744	115.957	324.199	128.014	97.1513	108.946	107.509	97.8208	103.099	94.8944	113.655	117.381	95.2343	105.292	153.781	122.292	87.4779	86.1172	94.9626
NRIP3	219.901	242.579	149.665	301.892	113.244	359.186	365.518	230.164	338.223	342.822	261.718	217.306	311.566	252.532	370.814	347.104	293.504	396.905	239.794	387.058	543.818	512.722	247.889	229.653	234.526	421.672	180.234	381.133	344.937	357.345	376.14	406.591	127.217	165.338	249.708	219.004	306.031	127.845	466.983	478.281	412.932	213.569	449.918	380.993	368.277	216.777	471.106	330.763	384.671
PPP1R3C	539.621	236.059	261.168	350.385	780.926	812.114	361.375	358.685	491.903	756.291	221.25	459.477	770.168	1075.69	472.963	360.139	512.922	574.67	543.841	517.523	695.56	396.613	660.32	388.857	1015.66	508.88	1050.7	430.204	389.413	294.258	451.213	384.038	200.562	360.723	249.689	521.859	411.62	448.27	405.16	199.024	416.836	576.117	437.318	268.124	668.16	558.81	590.883	451.213	312.845
SOX9	411.511	89.9492	77.2828	236.097	497.711	322.64	219.238	212.043	335.814	317.42	110.637	230.468	410.782	371.16	229.681	162.632	300.531	264.993	455.771	281.518	449.999	154.21	254.225	304.095	703.348	275.607	323.324	262.154	179.878	130.582	193.867	251.887	167.182	114.125	86.2413	178.153	269.591	198.479	215.962	89.7991	192.929	305.09	161.018	102.817	273.114	294.643	323.753	199.283	153.062
PVALB	241.701	106.692	226.897	269.194	248.239	215.335	252.602	170.812	156.988	200.914	308.292	211.909	164.792	93.9994	232.39	256.754	149.553	255.078	101.662	175.751	171.53	280.951	88.4289	89.1416	83.4556	167.134	60.6928	118.224	183.802	265.764	265.732	321.561	302.433	303.38	357.818	330.752	118.395	233.092	249.659	270.699	258.174	151.995	287.218	292.312	213.352	142.427	262.305	177.641	220.692
MCTP1	320.133	209.516	112.671	148.492	172.949	33.248	63.7683	52.966	85.537	139.254	119.054	234.736	72.234	159.943	84.3487	71.3299	101.366	143.26	321.984	119.491	39.3845	60.2406	109.448	78.2638	86.6378	54.8615	127.893	154.031	64.2591	231.46	75.1558	188.427	123.336	51.431	94.4202	118.456	189.889	97.9452	145.723	220.226	160.494	273.937	174.852	424.763	148.906	172.208	85.3836	146.433	193.841
CCK	1511.99	2404.18	2024.45	1781.25	1755.54	1705.66	1959.44	1715.7	1627.97	2079.4	2015.57	1385.74	1184.59	721.13	1471.87	1920.43	1397.36	2039.06	719.99	1588.6	1061.81	1949.81	395.194	806.199	608.611	1567.19	630.573	1208.36	1892.53	2080.29	1773.76	1879.02	1556.32	2196.47	2354.9	2343.07	1464.69	1602.54	1638.81	1898.23	1600.52	1579.27	1748.55	1799.16	1393.64	1150.14	1882.92	1749.26	1855.15
PDE4B	121.612	94.0468	53.9359	70.1916	152.208	99.1375	187.669	141.668	162.955	140.551	76.6862	207.729	152.761	46.9335	112.481	143.157	114.096	200.689	94.4396	128.59	90.6069	128.401	119.633	55.4128	78.8841	106.003	131.384	99.5265	162.165	150.643	117.452	62.6811	88.634	52.9613	225.289	192.19	113.917	180.799	228.147	111.142	153.391	62.5463	167.1	142.936	212.994	199.278	250.691	141.762	131.885
FAM169A	25.4284	26.415	18.7331	55.6255	16.9766	58.2422	60.1047	16.6228	24.2375	46.811	17.7158	16.4351	25.3435	24.7053	40.0187	22.644	26.4505	31.4874	27.7944	34.0435	38.4332	32.9959	34.064	41.3762	26.1206	55.9705	26.4938	42.3978	36.6156	45.8934	32.2907	57.7238	18.5947	16.7133	17.9883	20.7201	22.2129	13.0555	39.3056	43.4402	37.9069	32.833	56.9611	31.6581	44.3643	29.6586	57.8928	51.3436	33.6408
NPTX2	473.043	600.09	891.79	490.669	338.603	607.718	545.818	331.66	964.276	867.843	497.894	235.275	431.912	381.279	798.198	295.202	256.318	415.131	260.444	473.023	312.262	477.437	673.803	278.839	291.252	409.933	212.633	177.077	339.578	480.062	405.899	566.353	1032.34	702.428	637.021	588.938	398.754	619.099	585.587	502.275	472.309	518.965	473.866	575.308	543.483	485.9	595.849	694.797	369.042
GDE1	191.505	248.67	96.907	131.251	216.43	224.782	353.004	279.882	252.877	252.877	404.835	419.669	283.734	56.6831	233.916	192.406	232.736	399.28	133.96	255.886	147.431	296.424	176.448	140.535	86.8838	270.542	125.173	228.686	327.083	365.79	216.017	144.879	139.413	146.473	425.478	378.586	181.46	324.884	362.016	229.126	282.741	125.231	361.159	360.909	343.216	270.786	365.719	248.486	289.751
PON2	630.332	211.522	229.801	354.643	606.575	701.051	450.231	463.149	486.47	682.518	351.589	505.678	668.772	873.491	400.919	435.372	654.799	607.338	845.993	526.551	629.072	445.314	594.539	657.231	857.749	471.695	619.421	567.546	342.532	287.922	359.31	490.297	340.621	237.083	218.349	492.133	502.834	690.98	416.044	182.084	392.632	654.899	255.88	249.009	565.431	680.594	618.8	364.547	326.193
TPBG	464.08	138.817	340.973	404.749	415.021	295.982	403.108	375.041	430.5	289.616	505.02	252.18	380.157	294.397	326.708	334.403	202.933	398.518	235.223	355.306	514.181	485.238	169.324	187.434	399.737	329.227	336.245	275.757	360.708	454.344	358.484	422.704	284.447	331.896	458.341	363.637	270.049	257.512	379.264	678.33	524.427	337.057	531.08	521.727	358.484	225.476	594.649	289.005	389.428
GREM1	72.1155	39.6311	32.5721	82.83	39.0343	39.0036	50.2542	69.4543	71.1517	40.3722	43.7234	54.2315	65.551	34.318	41.8476	46.4547	67.0486	63.5052	37.6453	112.554	39.1526	60.8038	107.901	146.122	43.9011	168.94	44.6105	38.5017	55.6912	38.0786	44.2806	56.138	55.4214	37.6935	44.6461	104.69	71.3451	82.826	92.1201	53.0601	54.4598	34.3444	54.7836	43.5898	52.5057	66.2085	96.9746	55.515	67.347
HACD3	69.7961	55.828	24.3031	39.8843	135.851	62.2536	149.329	96.172	80.8752	107.91	97.2504	163.746	111.544	49.004	119.734	92.288	70.8668	176.417	64.8795	102.907	56.1878	121.196	39.0701	35.2777	49.3506	92.6092	58.1186	78.3468	123.007	146.481	64.4414	41.0938	44.7318	27.4153	252.059	153.439	81.9988	96.622	136.971	80.5025	111.868	37.0986	153.464	140.742	211.567	110.491	212.25	119.535	131.692
EFEMP1	201.418	51.8985	37.0797	108.013	203.052	158.943	136.94	122.136	119.24	253.833	44.591	128.228	256.84	169.938	89.3108	96.5392	206.469	131.335	180.071	159.675	168.861	117.403	125.776	82.0498	182.283	86.5801	205.821	119.961	74.8459	62.1847	97.0747	84.7168	79.183	43.0736	53.0723	91.8837	187.928	165.799	77.951	35.8548	88.4437	237.896	64.2882	72.2561	193.67	153.548	161.962	104.892	70.5026
XIST	24.1705	21.3083	22.4972	23.2542	21.2064	20.4615	409.097	26.4493	473.182	26.4132	19.8699	442.157	498.247	377.614	32.3584	24.9136	23.5861	22.9006	24.1064	577.292	748.127	592.432	1252.51	784.332	24.6891	19.9195	494.166	343.418	475.121	410.793	22.8438	19.5603	21.9055	23.0813	24.6025	21.8479	26.2857	21.5083	22.6939	354.812	23.4956	20.281	19.9479	20.4618	27.3774	19.2127	18.8223	30.8024	22.6008
ABCA8	109.237	27.3498	46.713	234.956	113.684	197.034	174.923	161.312	352.04	98.0665	37.5982	108.713	119.254	53.6798	102.585	67.0696	485.989	145.634	101.12	254.778	36.7953	146.732	105.361	541.971	92.7774	192.121	69.1646	127.39	176.67	51.0597	81.7988	152.839	99.1902	157.449	71.6565	150.92	182.838	178.261	202.366	114.874	92.306	102.261	138.731	64.2456	148.157	502.005	240.387	182.414	95.8358
UGT8	92.0852	57.9083	51.1704	136.413	112.748	103.131	238.27	141.103	171.907	91.6021	48.5641	144.447	82.349	46.9872	104.572	105.435	192.823	157.099	117.718	280.543	60.5485	121.313	128.719	389.028	101.026	225.053	130.681	178.77	194.433	100.205	128.226	97.151	58.0824	59.0665	119.268	195.312	163.973	136.492	246.203	106.026	137.331	54.3356	133.537	53.1889	175.268	280.974	250.4	148.985	124.199
KDM5D	200.258	133.347	136.497	164.634	179.918	163.173	31.0741	170.37	37.893	153.976	126.85	30.8211	25.1398	40.4127	140.134	127.677	187.895	188.666	152.391	34.3149	24.7046	40.7116	26.714	21.9238	160.58	173.145	47.248	46.2483	33.7069	32.0576	113.593	114.122	121.937	157.552	155.469	148.926	155.927	167.967	142.524	41.3663	178.923	126.767	167.472	181.864	190.876	198.001	201.689	162.529	119.305
[truncated: 33 more columns]
