# Supplementary material for: Exploring hub genes and crucial pathways linked to oxidative stress in bipolar disorder depressive episodes through bioinformatics analysis
Source: Front Psychiatry. 2024 Mar 6;15:1323527. doi: 10.3389/fpsyt.2024.1323527 (PMC10950934; doi:10.3389/fpsyt.2024.1323527)
Supplement: Supplementary file 3 [file Table_3.xlsx]

## Sheet: Sheet1
Table S3: Differentially expressed genes in BD patients.
Gene names	log2FC	P-Value	Regulated
TAC1	-0.802113	3.6112e-07	Down-Regulated
SST	-0.788666	7.69868e-06	Down-Regulated
NEFL	-0.650155	0.00017658	Down-Regulated
GABRG2	-0.635963	0.00134538	Down-Regulated
OXR1	-0.623735	9.95868e-05	Down-Regulated
GLS	-0.589915	0.000285697	Down-Regulated
PCSK1	-0.578543	0.000107649	Down-Regulated
CX3CR1	-0.573637	0.00396976	Down-Regulated
NBEA	-0.57323	2.14612e-05	Down-Regulated
GABRA1	-0.572122	0.00204466	Down-Regulated
GLRB	-0.572085	0.000146885	Down-Regulated
PCMT1	-0.567173	4.984e-05	Down-Regulated
NPY	-0.537911	0.000224618	Down-Regulated
DCLK1	-0.534807	2.55076e-05	Down-Regulated
TPD52	-0.533705	0.00100313	Down-Regulated
G3BP2	-0.53331	0.000420296	Down-Regulated
ATP2B2	-0.527312	4.67281e-05	Down-Regulated
SUCLA2	-0.51632	5.30057e-06	Down-Regulated
KIFAP3	-0.514174	3.69649e-05	Down-Regulated
NELL1	-0.510624	2.13532e-05	Down-Regulated
TUSC3	-0.509109	0.000454167	Down-Regulated
KIF3A	-0.503676	0.00560822	Down-Regulated
GNB5	-0.498999	0.000142721	Down-Regulated
RSL24D1	-0.498318	8.52909e-05	Down-Regulated
EPB41L3	-0.496812	4.00003e-05	Down-Regulated
NEFM	-0.492671	0.00206434	Down-Regulated
KDM5D	-0.491799	0.0459594	Down-Regulated
PGK1	-0.490718	0.000184564	Down-Regulated
PDP1	-0.488567	0.00235448	Down-Regulated
ARMCX3	-0.480763	1.63448e-05	Down-Regulated
ATP6V1B2	-0.479127	0.000622155	Down-Regulated
SYNJ1	-0.472762	1.82821e-05	Down-Regulated
PPID	-0.470521	0.0017093	Down-Regulated
CAPZA2	-0.469394	2.20767e-05	Down-Regulated
FGF13	-0.469318	1.69384e-05	Down-Regulated
HSPA8	-0.468183	1.88475e-05	Down-Regulated
PREPL	-0.46552	0.00113873	Down-Regulated
ITFG1	-0.463035	0.00024144	Down-Regulated
RGS4	-0.460885	0.0010465	Down-Regulated
DNM1L	-0.459297	9.88217e-06	Down-Regulated
PCDH8	-0.457663	0.00203917	Down-Regulated
ABCA8	-0.456984	0.0418613	Down-Regulated
COPS4	-0.45605	2.83567e-05	Down-Regulated
GNAI1	-0.455481	0.00152551	Down-Regulated
HPRT1	-0.455397	0.00018452	Down-Regulated
FAM3C	-0.455173	0.000133386	Down-Regulated
FGF14	-0.452739	0.00722076	Down-Regulated
YWHAH	-0.450775	0.00414786	Down-Regulated
KCNK1	-0.450182	4.72301e-06	Down-Regulated
ATP6AP2	-0.447329	0.00370771	Down-Regulated
FGF12	-0.442477	0.000350337	Down-Regulated
RPRD1A	-0.441716	8.69768e-05	Down-Regulated
PVALB	-0.437093	0.0216847	Down-Regulated
DDX3Y	-0.434193	0.0190721	Down-Regulated
CALB1	-0.433043	0.00276819	Down-Regulated
GOT1	-0.429974	0.0016387	Down-Regulated
MCTP1	-0.428504	0.0218798	Down-Regulated
ITPR1	-0.425445	0.00692518	Down-Regulated
TM6SF1	-0.425017	0.000409242	Down-Regulated
MAP2K4	-0.424935	0.000139922	Down-Regulated
TRIM23	-0.423808	0.000764653	Down-Regulated
SEH1L	-0.422685	1.40877e-05	Down-Regulated
DNAJA1	-0.422534	4.10919e-05	Down-Regulated
RIT2	-0.422208	0.000415157	Down-Regulated
DNAJB6	-0.420408	0.000700117	Down-Regulated
ZFAND5	-0.419069	0.00381899	Down-Regulated
SCG2	-0.417408	0.000400837	Down-Regulated
MEF2C	-0.416653	0.00308156	Down-Regulated
RCHY1	-0.416483	8.00258e-06	Down-Regulated
DIXDC1	-0.41637	0.000381033	Down-Regulated
ARPP19	-0.412876	1.25065e-05	Down-Regulated
NSG1	-0.412086	0.000852014	Down-Regulated
NR1D2	-0.410889	0.0137316	Down-Regulated
ATP6V1A	-0.409973	3.23679e-05	Down-Regulated
TBL1XR1	-0.409027	0.00421271	Down-Regulated
NRXN1	-0.408005	0.000637794	Down-Regulated
MAFB	-0.406455	0.00055099	Down-Regulated
CMAS	-0.405933	0.00045686	Down-Regulated
PAK1	-0.405185	0.00615565	Down-Regulated
DIRAS2	-0.402618	0.00126218	Down-Regulated
CHGB	-0.400399	0.00302485	Down-Regulated
SEC23A	-0.398951	0.000168691	Down-Regulated
EIF5	-0.398259	3.10705e-06	Down-Regulated
CNTN1	-0.395491	0.00906377	Down-Regulated
CDH12	-0.395354	1.60942e-05	Down-Regulated
KRAS	-0.39408	0.0152385	Down-Regulated
DPY19L2P2	-0.393616	0.000964518	Down-Regulated
NDUFA5	-0.393157	4.34374e-06	Down-Regulated
TMED2	-0.392206	0.0109101	Down-Regulated
RANBP9	-0.390679	0.0013892	Down-Regulated
PCP4	-0.38922	0.000449048	Down-Regulated
YWHAB	-0.38768	0.000302806	Down-Regulated
SPIN1	-0.386175	0.00334028	Down-Regulated
CAND1	-0.385623	1.06736e-06	Down-Regulated
USP9Y	-0.384161	0.0190986	Down-Regulated
UGT8	-0.381798	0.0446336	Down-Regulated
B4GALT6	-0.381744	0.000215522	Down-Regulated
SLC25A32	-0.380961	0.000124471	Down-Regulated
PIK3CA	-0.380776	0.00574833	Down-Regulated
VDAC1	-0.380413	0.00465784	Down-Regulated
SUMO1	-0.380273	0.000156643	Down-Regulated
NETO2	-0.380249	5.8951e-05	Down-Regulated
C1D	-0.380165	7.50846e-05	Down-Regulated
ISCA1	-0.37919	2.98335e-05	Down-Regulated
RAB14	-0.378141	0.000108764	Down-Regulated
UBE2V2	-0.37693	0.000174494	Down-Regulated
SLC6A15	-0.376096	0.00378747	Down-Regulated
MPHOSPH8	-0.374101	0.00228359	Down-Regulated
ARMC1	-0.37407	0.00172787	Down-Regulated
TM9SF2	-0.373746	4.42233e-05	Down-Regulated
CADPS2	-0.373738	0.00307391	Down-Regulated
RTCA	-0.372769	0.000244712	Down-Regulated
GPR22	-0.372276	0.000597747	Down-Regulated
MSANTD3	-0.371765	0.00150398	Down-Regulated
RCAN2	-0.371755	8.58302e-05	Down-Regulated
DCAF6	-0.371061	0.000387447	Down-Regulated
CLASP2	-0.370806	0.00066457	Down-Regulated
MDH1	-0.370769	0.000179736	Down-Regulated
LDHA	-0.369964	6.50849e-05	Down-Regulated
DYNC1LI1	-0.368913	2.90134e-05	Down-Regulated
TMEM30A	-0.368818	0.00135695	Down-Regulated
STMN2	-0.368217	0.000664709	Down-Regulated
CITED2	-0.367528	0.000773803	Down-Regulated
EEF1E1	-0.367062	1.24352e-05	Down-Regulated
CHL1	-0.366199	0.000717214	Down-Regulated
MAP2K1	-0.36592	0.00102343	Down-Regulated
IER5	-0.365915	0.0143962	Down-Regulated
PNMA1	-0.365245	8.7175e-05	Down-Regulated
NECAP1	-0.3641	0.000281532	Down-Regulated
DLD	-0.363933	0.000125475	Down-Regulated
NEUROD6	-0.362479	9.38136e-06	Down-Regulated
GUCY1B1	-0.361818	0.000799305	Down-Regulated
MCTS1	-0.36143	4.61698e-05	Down-Regulated
SUB1	-0.361376	0.000247881	Down-Regulated
CACNA2D3	-0.360889	0.00279784	Down-Regulated
GABRB3	-0.360309	0.00618762	Down-Regulated
ELAVL4	-0.36014	0.00227926	Down-Regulated
DYNC1I1	-0.359054	0.000732568	Down-Regulated
ATP2B1	-0.358737	0.000602509	Down-Regulated
NEFH	-0.358419	0.00796608	Down-Regulated
SERPINI1	-0.357312	0.000109923	Down-Regulated
PJA2	-0.35644	6.5653e-05	Down-Regulated
CNKSR2	-0.356014	0.00365585	Down-Regulated
TOGARAM1	-0.355974	0.000103226	Down-Regulated
SNAP25	-0.355974	0.000958214	Down-Regulated
PPM1E	-0.355557	0.00137227	Down-Regulated
TUBGCP4	-0.355507	0.000234394	Down-Regulated
RAN	-0.354949	0.000205522	Down-Regulated
PPP2R5E	-0.353852	0.00166032	Down-Regulated
KLC1	-0.353833	0.0061684	Down-Regulated
YWHAZ	-0.35339	0.00495312	Down-Regulated
MAPK9	-0.353173	8.28147e-05	Down-Regulated
PRKAR1A	-0.352555	0.000216271	Down-Regulated
MFSD6	-0.352298	0.00201628	Down-Regulated
NLK	-0.352017	0.0031877	Down-Regulated
MBNL2	-0.351987	0.00173383	Down-Regulated
SCN1A	-0.351702	0.00259049	Down-Regulated
SLC38A2	-0.351517	0.000665836	Down-Regulated
UBE2D3	-0.350709	4.67598e-05	Down-Regulated
SACS	-0.35022	0.000213566	Down-Regulated
YIPF5	-0.348671	0.000750986	Down-Regulated
FBXO9	-0.348527	3.17967e-05	Down-Regulated
NAP1L2	-0.347739	0.000229093	Down-Regulated
CAMSAP2	-0.347421	0.00714079	Down-Regulated
GAS7	-0.346458	0.0097739	Down-Regulated
REEP1	-0.345737	8.70827e-05	Down-Regulated
TRHDE	-0.345356	0.00171273	Down-Regulated
FAM169A	-0.344688	0.0237707	Down-Regulated
CAB39	-0.34452	0.000297366	Down-Regulated
PSMC6	-0.344377	0.00025103	Down-Regulated
SNX10	-0.343736	0.000452564	Down-Regulated
TBC1D9	-0.341778	8.43168e-05	Down-Regulated
SH3GL2	-0.340826	0.00360347	Down-Regulated
RUFY3	-0.339286	0.00221732	Down-Regulated
TMEM70	-0.338421	8.80424e-05	Down-Regulated
CDC42	-0.338051	3.61443e-05	Down-Regulated
FBXO3	-0.33732	0.00025426	Down-Regulated
GRIN2A	-0.337289	0.00512328	Down-Regulated
NRN1	-0.337092	0.000151982	Down-Regulated
UBE2E3	-0.336958	4.83367e-05	Down-Regulated
HACD3	-0.335629	0.0332211	Down-Regulated
FZD3	-0.335195	0.000799469	Down-Regulated
MOAP1	-0.334892	0.000278851	Down-Regulated
ZC3H15	-0.334745	0.000426981	Down-Regulated
ZNF204P	-0.334083	0.00561012	Down-Regulated
MAP2	-0.333827	0.0176496	Down-Regulated
PPP1R2	-0.333373	0.00685719	Down-Regulated
PCYOX1	-0.333183	0.00197041	Down-Regulated
NRIP3	-0.332932	0.0199595	Down-Regulated
VSNL1	-0.332607	0.000869373	Down-Regulated
TMEM14A	-0.331854	8.8514e-05	Down-Regulated
RIMS1	-0.331152	0.00154801	Down-Regulated
NPTX2	-0.330515	0.0250949	Down-Regulated
WTAP	-0.330157	0.00147338	Down-Regulated
GAD1	-0.32948	0.0127403	Down-Regulated
MMADHC	-0.328697	0.000171336	Down-Regulated
SMYD2	-0.328471	4.46829e-05	Down-Regulated
NDFIP1	-0.327997	0.000208255	Down-Regulated
FAM216A	-0.327649	0.000304274	Down-Regulated
RNF14	-0.32679	5.55836e-05	Down-Regulated
ELP1	-0.324043	9.24554e-05	Down-Regulated
H2AFZ	-0.323966	0.000468732	Down-Regulated
IVNS1ABP	-0.323398	3.72914e-05	Down-Regulated
PENK	-0.323363	0.00203661	Down-Regulated
B3GALNT1	-0.323151	0.00242923	Down-Regulated
RND3	-0.32173	0.000421008	Down-Regulated
SMARCA2	-0.321221	0.00105339	Down-Regulated
EGR3	-0.32097	0.00101927	Down-Regulated
LPGAT1	-0.320728	0.0012669	Down-Regulated
MREG	-0.320662	0.00236357	Down-Regulated
SMAP1	-0.320465	0.000275643	Down-Regulated
PAFAH1B1	-0.319855	0.000214992	Down-Regulated
CHMP5	-0.319566	7.38091e-05	Down-Regulated
NCALD	-0.318656	0.00809295	Down-Regulated
GHITM	-0.318648	6.40223e-05	Down-Regulated
SRP72	-0.316568	0.000102011	Down-Regulated
ARMCX2	-0.31468	0.000296937	Down-Regulated
ARL5A	-0.314031	0.00190209	Down-Regulated
SMIM10L1	-0.313534	0.000690013	Down-Regulated
NUDT4	-0.312409	0.000446958	Down-Regulated
DNAJC6	-0.312083	3.11052e-05	Down-Regulated
RANBP6	-0.311478	0.000163772	Down-Regulated
STAM	-0.311018	0.000293719	Down-Regulated
TSPYL5	-0.310353	7.51358e-05	Down-Regulated
KCNV1	-0.310168	8.66619e-05	Down-Regulated
RNF11	-0.309669	0.000247271	Down-Regulated
GREM1	-0.309646	0.0313761	Down-Regulated
SNCA	-0.309289	0.00596102	Down-Regulated
PSMD12	-0.309267	0.000240465	Down-Regulated
COX5A	-0.308533	0.000717957	Down-Regulated
DGKB	-0.30749	0.00146107	Down-Regulated
ELAVL2	-0.307473	0.000621622	Down-Regulated
NMNAT2	-0.307321	0.006988	Down-Regulated
TXNDC9	-0.307201	0.000421668	Down-Regulated
UGP2	-0.30572	0.00060674	Down-Regulated
SLC1A1	-0.305707	0.000399066	Down-Regulated
CRHBP	-0.305704	0.000519823	Down-Regulated
EPS15	-0.305309	1.30435e-05	Down-Regulated
TPBG	-0.305303	0.0304275	Down-Regulated
GOLT1B	-0.303997	0.000357804	Down-Regulated
B3GALT2	-0.303353	0.000315953	Down-Regulated
PRKAR2B	-0.303222	0.00540103	Down-Regulated
GNAL	-0.303141	0.000886644	Down-Regulated
FAR2	-0.303124	3.70739e-05	Down-Regulated
UCHL1	-0.302743	0.0126522	Down-Regulated
NDUFAB1	-0.301389	0.000880714	Down-Regulated
NPTN	-0.301384	9.4439e-05	Down-Regulated
MYT1L	-0.301317	0.00191612	Down-Regulated
PSMD7	-0.301246	1.62679e-06	Down-Regulated
AP1S2	-0.30067	0.00052106	Down-Regulated
RAD23B	-0.300377	0.00433727	Down-Regulated
KLF10	-0.300246	0.00783538	Down-Regulated
MAT2B	-0.300172	9.63724e-05	Down-Regulated
BCAP29	-0.300157	0.00277167	Down-Regulated
KLHDC2	-0.299044	0.000431004	Down-Regulated
TUBA4A	-0.298885	0.0116956	Down-Regulated
CCK	-0.298749	0.0223364	Down-Regulated
OPTN	-0.298656	2.91116e-05	Down-Regulated
BMI1	-0.298574	0.000389697	Down-Regulated
CD200	-0.29855	0.000650788	Down-Regulated
ATP5MC3	-0.297959	0.000291922	Down-Regulated
ATP6V1D	-0.297388	0.00427112	Down-Regulated
C3orf14	-0.297086	0.000367471	Down-Regulated
SARAF	-0.297004	3.85281e-05	Down-Regulated
RCN2	-0.296706	0.00120928	Down-Regulated
SMS	-0.296511	0.00173766	Down-Regulated
TMEM50B	-0.29648	0.00247998	Down-Regulated
ATRNL1	-0.296002	0.00638266	Down-Regulated
LMO4	-0.295641	0.00208498	Down-Regulated
PEX11B	-0.295065	0.000506602	Down-Regulated
RANBP2	-0.294839	0.00301738	Down-Regulated
THOC7	-0.294673	0.000282454	Down-Regulated
AMPH	-0.294585	0.0195596	Down-Regulated
SLC25A46	-0.294447	0.0030748	Down-Regulated
DDX3X	-0.294273	0.0051305	Down-Regulated
RFK	-0.293993	6.00983e-05	Down-Regulated
ACTR10	-0.293486	0.00019524	Down-Regulated
DUSP6	-0.293392	0.0155988	Down-Regulated
NNT	-0.293306	0.0036844	Down-Regulated
CAP2	-0.293304	0.00277656	Down-Regulated
DNAJB9	-0.292871	3.7938e-05	Down-Regulated
DNAJA2	-0.292802	0.00724255	Down-Regulated
MRPL3	-0.292656	0.000263493	Down-Regulated
PPM1H	-0.292648	0.00180099	Down-Regulated
FAM49A	-0.292517	0.00073155	Down-Regulated
MEAF6	-0.291191	0.000139027	Down-Regulated
PPA1	-0.29116	1.28392e-05	Down-Regulated
ERC2	-0.291102	0.00635239	Down-Regulated
COPS5	-0.291069	0.000130816	Down-Regulated
EFR3A	-0.290752	0.000378425	Down-Regulated
GDE1	-0.290748	0.0278501	Down-Regulated
RTN1	-0.290637	0.000657273	Down-Regulated
COPS2	-0.290364	0.000195471	Down-Regulated
PPP2R3C	-0.290216	0.00229179	Down-Regulated
BTBD1	-0.290071	6.78935e-05	Down-Regulated
EID1	-0.290049	0.0117325	Down-Regulated
HSPH1	-0.289608	0.00107362	Down-Regulated
ARL4C	-0.289544	0.000226965	Down-Regulated
EIF3M	-0.288788	0.00310875	Down-Regulated
PRPS1	-0.288601	4.52947e-05	Down-Regulated
PSMA4	-0.288334	0.000116972	Down-Regulated
GLRX2	-0.288292	7.48329e-05	Down-Regulated
SGPP1	-0.288287	0.0051004	Down-Regulated
NFU1	-0.288026	0.000374967	Down-Regulated
STK39	-0.287746	2.96872e-05	Down-Regulated
PICALM	-0.287522	0.00654883	Down-Regulated
CERS6	-0.287368	0.00240944	Down-Regulated
PDE4B	-0.287262	0.0223547	Down-Regulated
ZFPM2	-0.287257	0.0110746	Down-Regulated
KCNJ3	-0.287234	0.000325104	Down-Regulated
UQCRFS1	-0.287086	0.00164407	Down-Regulated
SERINC1	-0.286521	0.000133159	Down-Regulated
EDIL3	-0.286476	0.0086982	Down-Regulated
PSMA3	-0.286112	3.55548e-05	Down-Regulated
TMEM35A	-0.286089	0.012067	Down-Regulated
ARL6IP5	-0.286084	3.85489e-05	Down-Regulated
TIMM17A	-0.285719	0.00042869	Down-Regulated
SRPK2	-0.285427	0.000559259	Down-Regulated
MTX2	-0.285197	0.000381452	Down-Regulated
SLC30A9	-0.284855	0.0022124	Down-Regulated
DUSP3	-0.284638	0.00168375	Down-Regulated
ACTR3B	-0.284422	0.00329175	Down-Regulated
KIF1BP	-0.284147	0.000557483	Down-Regulated
VMP1	-0.283914	0.000555544	Down-Regulated
USP14	-0.283836	5.82813e-05	Down-Regulated
HDGFL3	-0.283173	0.00318371	Down-Regulated
EIF1B	-0.28311	7.11576e-05	Down-Regulated
RAB21	-0.282961	0.000780664	Down-Regulated
ANXA6	-0.282725	0.0111178	Down-Regulated
LDB2	-0.282535	0.00324689	Down-Regulated
ACTR3	-0.282186	0.000289011	Down-Regulated
TOMM20	-0.281977	0.00147478	Down-Regulated
PPP3CB	-0.281908	0.00315904	Down-Regulated
OPN3	-0.281377	0.0047793	Down-Regulated
IARS	-0.28067	0.000230377	Down-Regulated
ST6GALNAC5	-0.280637	0.0062783	Down-Regulated
CYP26B1	-0.280409	0.00480911	Down-Regulated
LYRM2	-0.280067	0.000913118	Down-Regulated
SLITRK5	-0.279714	0.00253235	Down-Regulated
STAU2	-0.279676	0.000346259	Down-Regulated
CRH	-0.279453	0.00297725	Down-Regulated
AKAP11	-0.279023	9.25177e-05	Down-Regulated
RAP1GDS1	-0.278457	0.000135818	Down-Regulated
SNX2	-0.278067	9.24902e-05	Down-Regulated
NELL2	-0.277912	0.0184416	Down-Regulated
DOCK4	-0.277884	0.000513191	Down-Regulated
TPGS2	-0.27773	0.000980747	Down-Regulated
SLC25A4	-0.277273	0.00062324	Down-Regulated
MLLT11	-0.276786	0.00080007	Down-Regulated
TOPBP1	-0.276562	0.00184003	Down-Regulated
SCG5	-0.276021	0.00210331	Down-Regulated
ZFAND1	-0.275961	0.00291287	Down-Regulated
HMGCR	-0.275952	0.00157883	Down-Regulated
TMEM135	-0.275914	0.00453408	Down-Regulated
SSBP1	-0.275768	0.000171016	Down-Regulated
SSX2IP	-0.275765	0.00150235	Down-Regulated
LZTFL1	-0.275762	0.00236859	Down-Regulated
ANKRD46	-0.275563	0.000677117	Down-Regulated
IFT57	-0.275516	0.000858967	Down-Regulated
PRKACB	-0.275481	7.16644e-06	Down-Regulated
IARS2	-0.274634	0.000101503	Down-Regulated
HSPA12A	-0.274544	0.00137147	Down-Regulated
BCAS2	-0.274513	0.000206059	Down-Regulated
DYNLT3	-0.274462	0.000205547	Down-Regulated
RPS6KA3	-0.274293	0.000370739	Down-Regulated
PTS	-0.273773	0.000314669	Down-Regulated
LAMTOR3	-0.273486	0.000305914	Down-Regulated
RAB6A	-0.273381	0.00888676	Down-Regulated
GDAP1	-0.273251	0.0159894	Down-Regulated
CISD1	-0.273034	0.00247124	Down-Regulated
DOCK3	-0.272335	0.00260097	Down-Regulated
TSPAN13	-0.27175	0.000630881	Down-Regulated
PNMA8A	-0.271698	0.00231523	Down-Regulated
UNC50	-0.271261	0.000285682	Down-Regulated
COPS3	-0.271057	0.000194433	Down-Regulated
SELENOF	-0.270585	0.00092124	Down-Regulated
ADSS	-0.270344	0.000477749	Down-Regulated
CCNC	-0.269487	0.00222542	Down-Regulated
QPCT	-0.269096	0.0169681	Down-Regulated
BECN1	-0.268928	8.14499e-05	Down-Regulated
ASNSD1	-0.268864	0.000810049	Down-Regulated
CAMTA1	-0.268658	0.00126719	Down-Regulated
RTN4	-0.268525	4.56373e-05	Down-Regulated
EIF1AX	-0.268454	0.00932756	Down-Regulated
PDHX	-0.268414	0.000237219	Down-Regulated
MAEA	-0.268152	0.00216078	Down-Regulated
CEP68	-0.267946	0.00610983	Down-Regulated
HTR2A	-0.26765	0.00540932	Down-Regulated
NDUFA4	-0.267446	0.000615322	Down-Regulated
SMYD3	-0.267386	0.0055554	Down-Regulated
OXCT1	-0.26737	0.0020712	Down-Regulated
SYT1	-0.267279	0.00178634	Down-Regulated
UQCRC2	-0.267091	0.000219451	Down-Regulated
DHCR24	-0.266937	0.00213924	Down-Regulated
PLPPR4	-0.266929	0.00402566	Down-Regulated
NAP1L3	-0.266819	0.00338833	Down-Regulated
ARL1	-0.266736	0.00560523	Down-Regulated
BTBD3	-0.266684	0.00189158	Down-Regulated
CA10	-0.265215	0.00231085	Down-Regulated
TAF7	-0.265107	0.000538335	Down-Regulated
ITGB1BP1	-0.26505	0.000936449	Down-Regulated
BEX4	-0.264752	0.00148324	Down-Regulated
UBE2N	-0.264742	0.00106495	Down-Regulated
ASNS	-0.264716	0.0105617	Down-Regulated
CRYZL1	-0.264481	0.000249631	Down-Regulated
RNF146	-0.263719	0.0116643	Down-Regulated
ERGIC2	-0.263493	0.00247082	Down-Regulated
USP25	-0.263376	0.000277919	Down-Regulated
ABHD17B	-0.263236	0.00927568	Down-Regulated
FAM13B	-0.263191	0.00449936	Down-Regulated
NIF3L1	-0.263122	0.000381231	Down-Regulated
GSTM5	0.26418	0.0157143	Up-Regulated
AHCYL1	0.267485	0.00782476	Up-Regulated
SNTA1	0.26817	2.46132e-05	Up-Regulated
RHOC	0.269228	0.00127715	Up-Regulated
IFITM3	0.272364	0.0170182	Up-Regulated
PAX6	0.272522	0.00655332	Up-Regulated
ECHDC2	0.276286	1.04287e-06	Up-Regulated
RBP1	0.276515	0.00261087	Up-Regulated
RAB31	0.277559	0.00379321	Up-Regulated
SLC7A10	0.279375	5.27582e-05	Up-Regulated
PNP	0.280618	0.00023554	Up-Regulated
ITPKB	0.281505	0.0108008	Up-Regulated
NOTCH2NLA	0.281763	0.00599069	Up-Regulated
CDKN1A	0.282032	0.000776673	Up-Regulated
TBL1X	0.282087	0.00364155	Up-Regulated
S100A1	0.282911	0.00348706	Up-Regulated
PAMR1	0.282977	0.00289514	Up-Regulated
ANGPTL4	0.284247	0.00368343	Up-Regulated
NPIPB3	0.287882	0.0107877	Up-Regulated
ICAM2	0.291145	0.00116159	Up-Regulated
LGALS3	0.297637	0.00222383	Up-Regulated
S100A13	0.300319	0.000422467	Up-Regulated
PON2	0.308088	0.0282379	Up-Regulated
SDS	0.308744	8.41093e-05	Up-Regulated
ADGRD2	0.310296	0.00217134	Up-Regulated
TNFSF13	0.310518	0.0010437	Up-Regulated
GADD45B	0.314395	0.0197857	Up-Regulated
AGT	0.317236	0.0184548	Up-Regulated
PPP1R3C	0.319218	0.02135	Up-Regulated
ALDH1L1	0.320686	5.45305e-05	Up-Regulated
PRODH	0.321778	4.75766e-05	Up-Regulated
YBX3	0.322487	9.44616e-05	Up-Regulated
TIMP1	0.323638	0.00204642	Up-Regulated
CST3	0.330673	0.00779178	Up-Regulated
TTYH1	0.335612	0.000742602	Up-Regulated
EDN1	0.336085	8.90329e-05	Up-Regulated
CRISPLD2	0.343882	0.00060961	Up-Regulated
SOX9	0.346081	0.0216755	Up-Regulated
MT1HL1	0.347204	8.31271e-05	Up-Regulated
FAM107A	0.356786	0.000159301	Up-Regulated
TAGLN	0.357656	0.0137501	Up-Regulated
GPNMB	0.358179	0.00240503	Up-Regulated
MT1F	0.358437	0.000924418	Up-Regulated
MT1H	0.359124	0.00116669	Up-Regulated
IL17RB	0.359478	0.000146972	Up-Regulated
ADIRF	0.362287	0.00059057	Up-Regulated
TP53BP2	0.37209	0.00355684	Up-Regulated
ATP1B2	0.374401	0.000831252	Up-Regulated
DDIT4	0.374432	0.0102405	Up-Regulated
EFEMP1	0.382532	0.0337896	Up-Regulated
EPHX1	0.391434	0.00373911	Up-Regulated
MT1G	0.392093	0.000347442	Up-Regulated
ACSBG1	0.395516	0.00372086	Up-Regulated
CLDN10	0.396242	0.0119999	Up-Regulated
FXYD1	0.397382	0.000143506	Up-Regulated
FGFR3	0.408113	0.000457921	Up-Regulated
EMX2	0.410415	0.00767974	Up-Regulated
NTSR2	0.417616	0.000284622	Up-Regulated
MT2A	0.420315	0.000711348	Up-Regulated
APOE	0.424124	0.00232754	Up-Regulated
MT1E	0.440704	0.000128778	Up-Regulated
MT1M	0.442757	0.00799581	Up-Regulated
MLC1	0.448126	1.79978e-05	Up-Regulated
SDC4	0.44836	0.000598024	Up-Regulated
SLC1A3	0.449122	0.00891275	Up-Regulated
BAG3	0.454498	0.00365432	Up-Regulated
MT1X	0.482635	0.000770499	Up-Regulated
ETNPPL	0.61462	0.0028675	Up-Regulated
XIST	0.939079	0.0412203	Up-Regulated
