# Supplementary material for: Exploring hub genes and crucial pathways linked to oxidative stress in bipolar disorder depressive episodes through bioinformatics analysis
Source: Front Psychiatry. 2024 Mar 6;15:1323527. doi: 10.3389/fpsyt.2024.1323527 (PMC10950934; doi:10.3389/fpsyt.2024.1323527)
Supplement: Supplementary file 4 [file Table_4.xls]

## Sheet: wgcna_module
Table S4: List of WGCNA_module genes.
Gene	dynamicModule	mergeModule
MLH1	darkgreen	darkgreen
MSH2	midnightblue	sienna3
MYOG	blue	blue
COPS5	darkred	sienna3
CSF3	yellowgreen	yellowgreen
CXCL12	red	red
G6PD	orange	orange
ICAM1	grey	grey
IL13	royalblue	royalblue
IL1B	yellowgreen	yellowgreen
INHBB	brown	sienna3
LPAR1	turquoise	turquoise
MCAM	turquoise	turquoise
MIF	grey60	grey60
MYBPC1	greenyellow	greenyellow
MYBPC3	darkturquoise	sienna3
PPP1R12B	grey	grey
RNASE1	turquoise	turquoise
TPSD1	blue	blue
CHKB	royalblue	royalblue
DUSP22	grey	grey
PKD2	mediumpurple3	mediumpurple3
RPL13A	paleturquoise	paleturquoise
AIF1	red	red
VPS37B	saddlebrown	saddlebrown
TERF2	green	sienna3
RBM39	magenta	sienna3
REEP2	salmon	lightgreen
MECP2	grey	grey
IDH3A	brown	sienna3
HMGN3	lightcyan	greenyellow
GNPTAB	grey	grey
UNC119	darkgreen	darkgreen
PLXNA1	lightgreen	lightgreen
BTNL3	darkmagenta	sienna3
CAPN3	turquoise	turquoise
TPD52L1	greenyellow	greenyellow
CRYBB2	grey	grey
KIAA0513	cyan	grey60
KCNB1	steelblue	steelblue
SYNCRIP	grey	grey
SSX2IP	black	sienna3
CRTC1	lightgreen	lightgreen
MTX2	brown	sienna3
PHYH	black	sienna3
SEC61A1	grey	grey
PRKCZ	salmon	lightgreen
CCNA1	magenta	sienna3
UBE2G2	tan	lightgreen
TRIP12	darkmagenta	sienna3
RBM10	salmon	lightgreen
GNA11	grey	grey
LILRB3	orange	orange
TSC22D3	grey	grey
APRT	lightgreen	lightgreen
LIPE	grey	grey
HDAC2	mediumpurple3	mediumpurple3
ZNF146	turquoise	turquoise
SLC35A5	darkgreen	darkgreen
SMNDC1	skyblue	darkgreen
VAT1	grey	grey
VEGFB	pink	darkorange
MRPL24	grey	grey
ING3	grey	grey
RPL24	paleturquoise	paleturquoise
USP46	yellow	yellow
DCTN2	cyan	grey60
RBX1	white	white
PLK2	green	sienna3
TIMM10	cyan	grey60
HIP1R	turquoise	turquoise
ZNF365	darkgrey	darkgrey
EPHB6	tan	lightgreen
SULT1A1	salmon	lightgreen
MAT2B	midnightblue	sienna3
HSPB7	red	red
VGLL4	saddlebrown	saddlebrown
ITPR1	yellow	yellow
TSC2	pink	darkorange
ACAD8	brown	sienna3
MATK	lightgreen	lightgreen
AKAP6	darkgrey	darkgrey
CNN3	lightcyan	greenyellow
SULT4A1	cyan	grey60
TLN2	darkorange	darkorange
OTUB1	pink	darkorange
ATF3	lightsteelblue1	lightsteelblue1
GCC1	grey	grey
FIBP	purple	grey60
PDZD7	blue	blue
DFFA	grey	grey
NUDT9	sienna3	sienna3
HLA-DRA	yellowgreen	yellowgreen
RPL8	paleturquoise	paleturquoise
CYFIP2	cyan	grey60
ALG3	grey	grey
GABRA1	steelblue	steelblue
PADI1	brown	sienna3
NCSTN	grey	grey
OLFM1	cyan	grey60
MKNK2	saddlebrown	saddlebrown
NDRG4	brown	sienna3
RPS27A	paleturquoise	paleturquoise
AP1G2	grey	grey
OSBPL8	grey	grey
KCNH2	salmon	lightgreen
RTN1	green	sienna3
GLS	yellow	yellow
CNTN1	yellow	yellow
PTTG1	grey	grey
TOR1A	green	sienna3
UBE2G1	darkmagenta	sienna3
CCDC7	red	red
SUPT5H	lightgreen	lightgreen
VWA1	turquoise	turquoise
ENY2	white	white
OR1G1	grey	grey
CSNK1E	plum1	lightgreen
BSDC1	grey	grey
MICAL1	salmon	lightgreen
ALG5	skyblue	darkgreen
ADIPOR2	turquoise	turquoise
SNN	cyan	grey60
RBM22	mediumpurple3	mediumpurple3
FAAH	grey	grey
COPS8	yellow	yellow
SOCS5	black	sienna3
PGS1	grey	grey
MAP3K10	lightgreen	lightgreen
PPA1	green	sienna3
SF3B1	lightyellow	lightyellow
PSMB5	white	white
MRPL22	grey	grey
VPS28	grey60	grey60
RPH3A	cyan	grey60
ADI1	greenyellow	greenyellow
PHKB	darkmagenta	sienna3
RPL23A	grey	grey
MAPK8IP3	lightgreen	lightgreen
RPS21	paleturquoise	paleturquoise
ABHD10	grey	grey
LMBRD1	darkmagenta	sienna3
ZFYVE9	grey	grey
BID	darkgrey	darkgrey
SLC35A1	darkred	sienna3
SHANK2	grey	grey
CBX3	orangered4	sienna3
ISCA1	yellow	yellow
PDCD6	grey	grey
WDR60	royalblue	royalblue
NES	grey	grey
PUS7	darkturquoise	sienna3
HOXC11	red	red
ENPP2	turquoise	turquoise
GTF2A2	skyblue3	sienna3
CHL1	magenta	sienna3
PADI2	turquoise	turquoise
LBP	red	red
KIF21B	grey	grey
RETSAT	grey	grey
IPPK	lightgreen	lightgreen
WSB1	lightyellow	lightyellow
RPS2	grey	grey
PHACTR1	lightyellow	lightyellow
AK1	grey60	grey60
QRICH1	green	sienna3
KCNK12	tan	lightgreen
PABPN1	grey	grey
TLE1	grey	grey
CLK3	grey	grey
SLC7A10	greenyellow	greenyellow
SDHC	grey	grey
PIK3R3	grey	grey
DUSP2	lightsteelblue1	lightsteelblue1
MAP2K1	green	sienna3
MAN2C1	grey60	grey60
XPA	darkolivegreen	darkgrey
TLE2	salmon	lightgreen
CYP2A13	orange	orange
RAB5C	grey	grey
TOE1	blue	blue
CDK7	brown	sienna3
GLMN	black	sienna3
EPHX1	lightcyan	greenyellow
BCL2	greenyellow	greenyellow
ACAD10	blue	blue
MTMR14	grey	grey
SNRPG	darkgreen	darkgreen
EGR4	grey	grey
CHST10	grey	grey
PTGER1	blue	blue
PHACTR4	red	red
RUFY3	yellow	yellow
VGF	grey	grey
ADAM9	mediumpurple3	mediumpurple3
AKAP7	skyblue	darkgreen
LMNB2	grey	grey
PDE9A	brown	sienna3
MAP2K3	blue	blue
POP5	grey	grey
MYOM2	grey	grey
CCT3	grey	grey
BNC2	red	red
CIC	blue	blue
NENF	yellow	yellow
PDE4DIP	grey	grey
LYPD3	red	red
MPPED2	black	sienna3
USP21	pink	darkorange
APOE	greenyellow	greenyellow
PGBD5	cyan	grey60
LRRN3	black	sienna3
PAK3	grey	grey
RHOB	grey	grey
SNAPC2	blue	blue
RGS5	grey	grey
OXCT1	brown	sienna3
COASY	plum1	lightgreen
DMBT1	grey	grey
ATRX	midnightblue	sienna3
PGK1	brown	sienna3
HELZ	grey	grey
IFI30	yellowgreen	yellowgreen
LRRFIP2	grey	grey
ZNF93	red	red
TRADD	grey	grey
KCNJ3	yellow	yellow
WBP11	brown	sienna3
DOCK4	orangered4	sienna3
TRPS1	lightcyan	greenyellow
KLHL12	yellow	yellow
GRIK2	grey	grey
POLB	brown	sienna3
STMN4	grey	grey
RNPEPL1	blue	blue
SNX3	midnightblue	sienna3
CCNL2	grey	grey
GTPBP3	grey	grey
PODXL	greenyellow	greenyellow
RNF38	magenta	sienna3
SNAPC4	grey	grey
SEMA3B	turquoise	turquoise
USP5	tan	lightgreen
POLR2K	magenta	sienna3
PRLH	blue	blue
SNRPA1	cyan	grey60
UBAP1	grey	grey
BECN1	brown	sienna3
TTF1	lightyellow	lightyellow
LBR	turquoise	turquoise
TIMM8B	grey	grey
SH3BP5	grey	grey
P2RY13	grey	grey
BYSL	violet	orange
UBE3A	midnightblue	sienna3
AQP6	magenta	sienna3
COL4A5	turquoise	turquoise
MRC2	blue	blue
SH3BGR	mediumpurple3	mediumpurple3
ADK	yellow	yellow
ITM2C	lightcyan	greenyellow
SERPINF1	purple	grey60
STARD13	grey	grey
CABP1	tan	lightgreen
HMBOX1	grey	grey
COL11A1	purple	grey60
HIST2H2BE	turquoise	turquoise
OPN3	black	sienna3
DNAL4	grey	grey
MYH10	green	sienna3
ITIH1	orange	orange
PPP2R3A	grey	grey
FGF14	yellow	yellow
NINJ1	grey	grey
USP8	black	sienna3
RPL28	paleturquoise	paleturquoise
KCNK1	brown	sienna3
ABTB2	royalblue	royalblue
TSPAN3	yellow	yellow
GSTA4	brown	sienna3
ARID1A	grey	grey
CPNE6	darkorange	darkorange
TP53BP2	greenyellow	greenyellow
CLDN10	greenyellow	greenyellow
GDPD5	tan	lightgreen
ARHGEF18	grey	grey
KIF3B	darkgrey	darkgrey
STAG2	lightyellow	lightyellow
LETMD1	darkgrey	darkgrey
NEK3	turquoise	turquoise
GCDH	green	sienna3
NUP93	grey	grey
ALDOA	purple	grey60
CNOT2	grey	grey
ZNF593	grey60	grey60
DNAJB4	lightsteelblue1	lightsteelblue1
CD53	yellowgreen	yellowgreen
EPS15L1	grey	grey
C1D	darkturquoise	sienna3
LDOC1	pink	darkorange
SLC6A15	brown	sienna3
GAB2	turquoise	turquoise
DEK	darkgreen	darkgreen
HAP1	darkred	sienna3
TERF1	violet	orange
IPO7	darkturquoise	sienna3
CORO7	royalblue	royalblue
CYB5R1	grey	grey
VAPA	orangered4	sienna3
ANKS1A	grey	grey
TMEM53	grey	grey
DAG1	greenyellow	greenyellow
GPS1	grey60	grey60
GAP43	pink	darkorange
INSIG1	skyblue3	sienna3
MYH11	grey	grey
MTRR	darkgreen	darkgreen
PDIA6	midnightblue	sienna3
NAT10	grey	grey
SNX6	turquoise	turquoise
ZNF706	grey	grey
LTA	magenta	sienna3
NDRG3	darkgrey	darkgrey
JMJD1C	mediumpurple3	mediumpurple3
DMXL2	magenta	sienna3
CELSR2	pink	darkorange
CMAS	brown	sienna3
DARS2	red	red
GTF2H3	saddlebrown	saddlebrown
ELOVL4	black	sienna3
CST3	greenyellow	greenyellow
SMOX	brown	sienna3
CLCN7	plum1	lightgreen
POLR2L	grey60	grey60
ANXA6	purple	grey60
ATIC	grey	grey
LEPROTL1	darkmagenta	sienna3
DOCK3	brown	sienna3
TSC1	grey	grey
TAOK3	grey	grey
SPATA20	grey	grey
CD320	blue	blue
MRPL12	grey	grey
SNRPB	cyan	grey60
SHC1	lightsteelblue1	lightsteelblue1
ACTA2	grey	grey
GRIA3	steelblue	steelblue
SCRIB	grey	grey
AIP	grey60	grey60
BIN1	turquoise	turquoise
FAM53B	turquoise	turquoise
REEP1	green	sienna3
SLC22A18	grey	grey
ATP8B2	orange	orange
PEX11B	green	sienna3
MID1IP1	turquoise	turquoise
AASDHPPT	darkred	sienna3
GFAP	grey	grey
PLA2G4C	turquoise	turquoise
STUB1	grey60	grey60
PGLYRP1	blue	blue
CNN2	blue	blue
CRYZ	grey	grey
THYN1	sienna3	sienna3
IL19	red	red
EWSR1	grey	grey
GPX4	grey60	grey60
SYNGR2	turquoise	turquoise
BRD3	grey	grey
P4HA1	grey	grey
ALAD	grey	grey
FTL	green	sienna3
DGKZ	tan	lightgreen
TROAP	red	red
PFKFB4	blue	blue
CDC34	grey60	grey60
ITPA	grey	grey
OCRL	brown	sienna3
METRN	grey	grey
RASSF7	magenta	sienna3
PTPRE	black	sienna3
PPA2	green	sienna3
CD99	lightcyan	greenyellow
BANF1	pink	darkorange
PPM1F	plum1	lightgreen
DIP2A	saddlebrown	saddlebrown
HLA-G	grey	grey
GLUL	lightcyan	greenyellow
MRPL28	grey60	grey60
SORBS3	brown	sienna3
NPY	grey	grey
RPL17	white	white
GALC	darkgreen	darkgreen
NDRG1	turquoise	turquoise
AZIN1	brown	sienna3
PPP2R2B	black	sienna3
PRMT5	brown	sienna3
FOLR2	black	sienna3
MBNL1	darkturquoise	sienna3
TCEAL4	grey	grey
SOX9	greenyellow	greenyellow
CRYAB	turquoise	turquoise
CDC37L1	midnightblue	sienna3
WBP2	pink	darkorange
FASTK	orange	orange
PPP2CB	skyblue3	sienna3
SNCG	darkorange	darkorange
RAB9A	darkgreen	darkgreen
TNFRSF25	grey	grey
LGALS8	midnightblue	sienna3
PSME3	yellow	yellow
NXPH3	grey	grey
IFITM3	yellowgreen	yellowgreen
PEX10	blue	blue
E2F6	royalblue	royalblue
USP10	yellow	yellow
SDHA	purple	grey60
CDC42BPA	lightyellow	lightyellow
RNF7	darkturquoise	sienna3
SFN	red	red
LRMP	magenta	sienna3
ADORA1	tan	lightgreen
FURIN	orange	orange
TAGLN	grey	grey
HPX	darkturquoise	sienna3
TREML2	darkturquoise	sienna3
NFS1	black	sienna3
XK	black	sienna3
SNRPN	brown	sienna3
GABRD	tan	lightgreen
GPM6B	turquoise	turquoise
KTN1	darkgreen	darkgreen
GAD1	yellow	yellow
MAX	grey	grey
NCOA1	grey	grey
NASP	turquoise	turquoise
CALB1	magenta	sienna3
TMEM59	darkgreen	darkgreen
EPAS1	lightcyan	greenyellow
VPS13D	green	sienna3
TKT	purple	grey60
FGF12	yellow	yellow
MPG	lightgreen	lightgreen
PRCC	pink	darkorange
EIF2S2	brown	sienna3
MAZ	pink	darkorange
SLC12A9	blue	blue
CREG1	darkgreen	darkgreen
PER2	grey	grey
GMPR2	brown	sienna3
YRDC	grey	grey
DBN1	tan	lightgreen
CHMP5	darkred	sienna3
APOL2	blue	blue
OSBP2	blue	blue
CITED1	cyan	grey60
RPL32	paleturquoise	paleturquoise
FKBP6	blue	blue
MVD	blue	blue
FUT7	blue	blue
SNX27	steelblue	steelblue
ELMO1	brown	sienna3
BANP	grey	grey
SLC2A1	cyan	grey60
CD59	yellow	yellow
GADD45GIP1	grey60	grey60
ATP2B1	black	sienna3
IARS2	magenta	sienna3
PARK7	grey60	grey60
PDK2	pink	darkorange
SORBS1	saddlebrown	saddlebrown
SNAP29	grey	grey
BCL7A	grey	grey
SORCS3	black	sienna3
PTPRR	magenta	sienna3
ZNF263	grey	grey
MEN1	tan	lightgreen
ADCY3	grey	grey
STAMBP	skyblue	darkgreen
FBL	paleturquoise	paleturquoise
HMGA1	pink	darkorange
ATP6V1B2	brown	sienna3
UFM1	mediumpurple3	mediumpurple3
ATP2B4	grey	grey
CDK5R2	salmon	lightgreen
WDR48	brown	sienna3
CLIC4	turquoise	turquoise
DMWD	darkturquoise	sienna3
COX11	midnightblue	sienna3
RHBDF1	grey	grey
UBQLN4	saddlebrown	saddlebrown
LEPROT	lightcyan	greenyellow
HEPH	greenyellow	greenyellow
SAMD14	blue	blue
PFKM	brown	sienna3
ILF3	magenta	sienna3
SALL2	greenyellow	greenyellow
CHRM2	red	red
EFNB3	cyan	grey60
ASCC1	darkgreen	darkgreen
PRDX3	skyblue3	sienna3
MAML1	saddlebrown	saddlebrown
TREX1	grey	grey
UPF3A	violet	orange
HSP90AA1	green	sienna3
SACM1L	darkred	sienna3
PCSK7	darkred	sienna3
NECAP1	green	sienna3
PPP1R13L	green	sienna3
FLOT1	tan	lightgreen
ESRRG	royalblue	royalblue
PRPF19	salmon	lightgreen
HARS	cyan	grey60
FAM3C	black	sienna3
NUP133	darkmagenta	sienna3
HINT1	white	white
SH3BP4	turquoise	turquoise
FAM49A	brown	sienna3
DCTN1	grey60	grey60
RHOA	mediumpurple3	mediumpurple3
TCEAL1	magenta	sienna3
SLC8A2	tan	lightgreen
SPTB	lightgreen	lightgreen
KLF2	grey	grey
DHPS	purple	grey60
ZBTB38	steelblue	steelblue
PSMB6	cyan	grey60
BAD	grey60	grey60
ITGB3BP	grey	grey
TBC1D22A	orange	orange
NIF3L1	sienna3	sienna3
MAP3K7	yellow	yellow
PSMA3	brown	sienna3
PBXIP1	greenyellow	greenyellow
TREM2	grey	grey
CLK2	grey	grey
HOXA3	orange	orange
UQCRC1	purple	grey60
POLG	blue	blue
KLF3	red	red
SPCS2	skyblue3	sienna3
LRFN4	salmon	lightgreen
TNK2	blue	blue
UCP2	red	red
SATB1	grey	grey
CCT4	sienna3	sienna3
CCDC71	blue	blue
REEP5	green	sienna3
CCR5	red	red
DGKB	magenta	sienna3
GCC2	black	sienna3
HIVEP3	grey	grey
SIRT2	turquoise	turquoise
IHH	grey	grey
EGFR	magenta	sienna3
TCTA	grey	grey
PIM1	grey	grey
PLVAP	royalblue	royalblue
NDRG2	lightcyan	greenyellow
CNNM2	grey	grey
MXI1	turquoise	turquoise
SLC25A3	brown	sienna3
NEK7	turquoise	turquoise
EPX	blue	blue
ECE2	blue	blue
MIA	tan	lightgreen
CDK2AP2	grey	grey
NRXN3	brown	sienna3
GOLGA4	skyblue	darkgreen
MYBBP1A	salmon	lightgreen
CASP9	grey	grey
SPHK2	tan	lightgreen
ZFAND3	greenyellow	greenyellow
PREPL	yellow	yellow
LHX2	greenyellow	greenyellow
NRN1	green	sienna3
H1FX	tan	lightgreen
COPS6	purple	grey60
PEX6	grey	grey
RBM15B	grey	grey
PPP1R10	grey	grey
SPON1	greenyellow	greenyellow
TNRC6B	royalblue	royalblue
NME4	green	sienna3
LDHB	brown	sienna3
SERINC3	steelblue	steelblue
ZMYND11	lightyellow	lightyellow
POU2F1	brown	sienna3
RNMT	darkolivegreen	darkgrey
CAB39L	grey	grey
PPM1B	skyblue	darkgreen
RAD51C	brown	sienna3
TRA2A	lightyellow	lightyellow
USP20	salmon	lightgreen
GPRC5C	brown	sienna3
ILK	grey	grey
DEXI	tan	lightgreen
MAPK3	lightgreen	lightgreen
APOL1	blue	blue
DIABLO	grey	grey
KIF1B	midnightblue	sienna3
TRAF5	grey	grey
KIFAP3	brown	sienna3
HSPB3	grey	grey
HHLA1	grey	grey
RAPGEFL1	darkorange	darkorange
NBPF1	lightcyan	greenyellow
ARVCF	blue	blue
SLC44A1	turquoise	turquoise
EIF4G1	tan	lightgreen
LRRC41	grey	grey
RPS6KA4	darkgreen	darkgreen
NNT	magenta	sienna3
PNOC	grey	grey
ROBO1	mediumpurple3	mediumpurple3
ACO2	purple	grey60
GPBP1L1	grey	grey
NDST1	orange	orange
ANAPC5	turquoise	turquoise
PELI1	darkgreen	darkgreen
PGF	saddlebrown	saddlebrown
TRIP6	green	sienna3
CNNM3	lightyellow	lightyellow
SLC29A1	purple	grey60
TTYH1	greenyellow	greenyellow
VRK1	darkturquoise	sienna3
TATDN2	tan	lightgreen
VPS26A	darkred	sienna3
FKBP2	orange	orange
TAZ	black	sienna3
RALBP1	grey	grey
CHST1	darkorange	darkorange
LRRC8D	turquoise	turquoise
MAGED1	cyan	grey60
TNS3	greenyellow	greenyellow
TOR1AIP1	yellow	yellow
SEMA3G	grey	grey
GORASP2	darkred	sienna3
CNKSR2	magenta	sienna3
ABCA7	blue	blue
SEMA5A	grey	grey
MGAT4B	darkorange	darkorange
STRAP	black	sienna3
DHX16	purple	grey60
DUT	grey	grey
OPA1	midnightblue	sienna3
LZTR1	plum1	lightgreen
CKAP5	grey	grey
DUSP12	darkturquoise	sienna3
CDK5RAP3	grey	grey
METTL9	grey	grey
TRIB1	grey	grey
RING1	blue	blue
CCNH	brown	sienna3
CAPNS1	pink	darkorange
PRMT1	tan	lightgreen
ANXA11	cyan	grey60
SETD3	grey	grey
SEC61G	white	white
CLDN6	blue	blue
MFSD1	darkred	sienna3
CD83	red	red
PCDH8	black	sienna3
IFRD1	darkgreen	darkgreen
KCNN2	black	sienna3
RIOK3	darkgreen	darkgreen
RAB11FIP2	magenta	sienna3
ITGAV	lightcyan	greenyellow
SLC5A3	grey	grey
CTR9	darkturquoise	sienna3
GDI2	yellow	yellow
EXOC1	darkturquoise	sienna3
DTNA	yellowgreen	yellowgreen
CYP11B2	blue	blue
NCL	grey	grey
ICAM5	salmon	lightgreen
NRBP1	pink	darkorange
ADARB1	blue	blue
PLA2G2D	red	red
FGF1	turquoise	turquoise
HYI	grey	grey
RYR1	greenyellow	greenyellow
CDH18	darkgrey	darkgrey
SLIT1	darkorange	darkorange
DHX15	darkmagenta	sienna3
MT2A	yellowgreen	yellowgreen
HSPB6	red	red
ZMYM3	grey	grey
PSMB1	brown	sienna3
ELP3	grey	grey
ECSIT	grey60	grey60
MAEA	sienna3	sienna3
PECAM1	violet	orange
APOLD1	greenyellow	greenyellow
APOD	turquoise	turquoise
PRDM8	blue	blue
BSCL2	purple	grey60
RPS29	paleturquoise	paleturquoise
TMEM14A	midnightblue	sienna3
SMARCD2	orange	orange
CA10	green	sienna3
AURKAIP1	grey60	grey60
RNF41	cyan	grey60
FHL2	sienna3	sienna3
MAP3K4	grey	grey
BAMBI	turquoise	turquoise
COX6A1	grey	grey
STOML1	salmon	lightgreen
MAP4	turquoise	turquoise
PLA2G6	grey	grey
STX16	grey	grey
NDUFS7	tan	lightgreen
GPR162	lightgreen	lightgreen
WDR7	green	sienna3
NDST3	lightyellow	lightyellow
JUNB	grey	grey
RBM23	brown	sienna3
DDX3Y	grey	grey
PSRC1	turquoise	turquoise
KCNF1	tan	lightgreen
CREB3L2	turquoise	turquoise
UBAP2L	grey	grey
ABCC5	cyan	grey60
STMN1	sienna3	sienna3
TRIT1	grey	grey
GSS	grey	grey
PTPRT	cyan	grey60
TRIM22	yellowgreen	yellowgreen
BCL11A	grey	grey
NCOA4	skyblue	darkgreen
CD46	grey	grey
VTI1B	brown	sienna3
EIF4H	grey	grey
LAMP2	turquoise	turquoise
PIK3CA	yellow	yellow
PLXNB1	turquoise	turquoise
ASXL2	grey	grey
ESRRA	blue	blue
TMEM127	grey	grey
ZMIZ2	blue	blue
PLD2	orange	orange
LCMT1	cyan	grey60
FCHSD2	lightcyan	greenyellow
MARK4	plum1	lightgreen
ARIH1	midnightblue	sienna3
LYPD1	royalblue	royalblue
ABHD4	black	sienna3
CREB3	purple	grey60
BRD7	grey	grey
TCF7	saddlebrown	saddlebrown
ERC1	grey	grey
SCN1A	black	sienna3
MFN2	purple	grey60
ZC3H15	black	sienna3
VAMP2	pink	darkorange
PPP1CA	purple	grey60
SLC3A2	lightcyan	greenyellow
ACAA2	greenyellow	greenyellow
SLC7A8	grey	grey
NR4A1	skyblue3	sienna3
CYP26B1	grey	grey
ARRB2	darkorange	darkorange
RFC4	grey	grey
CDK5	purple	grey60
NFATC2IP	saddlebrown	saddlebrown
BLM	red	red
HIPK1	steelblue	steelblue
MAD1L1	tan	lightgreen
KCNN3	brown	sienna3
RNF11	darkred	sienna3
ARFGAP1	salmon	lightgreen
PON2	lightcyan	greenyellow
SPAG9	lightyellow	lightyellow
MRPL2	salmon	lightgreen
FEZ2	steelblue	steelblue
PSMD12	black	sienna3
FKBP4	brown	sienna3
GTPBP2	grey	grey
TXNRD1	midnightblue	sienna3
MDN1	grey	grey
MOG	turquoise	turquoise
APBB1	tan	lightgreen
TRAK2	turquoise	turquoise
CHST5	grey	grey
HOMER1	grey	grey
AP2A2	pink	darkorange
HPRT1	green	sienna3
MGLL	grey	grey
CRAT	grey	grey
HSP90AB1	brown	sienna3
PSMB7	cyan	grey60
PSMD6	brown	sienna3
LPL	grey	grey
SERINC5	turquoise	turquoise
S100A6	grey	grey
ATP1B2	greenyellow	greenyellow
LRRC49	black	sienna3
NTRK3	grey	grey
USP7	royalblue	royalblue
CAPN2	lightcyan	greenyellow
TMEM186	grey	grey
GALE	salmon	lightgreen
DAP	grey	grey
TCP1	darkolivegreen	darkgrey
SEMA4F	red	red
GNE	darkturquoise	sienna3
CRYBB3	orange	orange
TMCC2	grey	grey
PSMD1	green	sienna3
DST	grey	grey
PTGES2	tan	lightgreen
GABBR2	darkgrey	darkgrey
VEGFA	greenyellow	greenyellow
SIN3B	darkorange	darkorange
YIPF6	grey	grey
TPCN1	brown	sienna3
UVRAG	turquoise	turquoise
NR1D2	steelblue	steelblue
IRS2	black	sienna3
SLC6A1	mediumpurple3	mediumpurple3
ALG8	blue	blue
MTMR1	grey	grey
IPO9	steelblue	steelblue
TCEA1	darkgreen	darkgreen
PPOX	purple	grey60
HSPA2	turquoise	turquoise
CLTA	brown	sienna3
NPDC1	tan	lightgreen
TRIP10	green	sienna3
SHOC2	black	sienna3
LTBP3	tan	lightgreen
ING4	grey	grey
CFL1	pink	darkorange
GPR137	grey	grey
RUFY2	grey	grey
SENP3	pink	darkorange
PAF1	grey	grey
PGM1	greenyellow	greenyellow
RABGEF1	grey	grey
HMOX2	purple	grey60
RANBP2	midnightblue	sienna3
HDAC1	turquoise	turquoise
FBXO9	green	sienna3
GPM6A	skyblue3	sienna3
CCS	salmon	lightgreen
ZNF671	orange	orange
RASAL1	grey	grey
STAT4	darkgrey	darkgrey
DGCR2	salmon	lightgreen
BNIP3	black	sienna3
KLHDC2	brown	sienna3
RBPJ	turquoise	turquoise
PRDM11	royalblue	royalblue
SUMO1	magenta	sienna3
GATAD2A	grey	grey
SLITRK2	grey	grey
IGHMBP2	grey	grey
SORBS2	grey	grey
L1CAM	darkorange	darkorange
PPP2R1A	pink	darkorange
KLF6	grey	grey
PSMA6	brown	sienna3
PCDHGA10	grey	grey
DNM1L	yellow	yellow
SYPL1	turquoise	turquoise
MPZ	red	red
ANKH	black	sienna3
PRKAG2	yellow	yellow
IVNS1ABP	darkgreen	darkgreen
RHEB	royalblue	royalblue
ABHD11	grey	grey
RAD21	skyblue3	sienna3
GNAO1	steelblue	steelblue
BTAF1	darkgreen	darkgreen
DLST	grey	grey
DNMBP	red	red
HP1BP3	yellow	yellow
MRPL4	pink	darkorange
TNIK	lightcyan	greenyellow
PPP1R14B	lightgreen	lightgreen
MMP25	orange	orange
DOC2A	darkorange	darkorange
REXO2	orangered4	sienna3
CYP17A1	blue	blue
DUSP8	grey	grey
LHPP	turquoise	turquoise
ARID4A	darkmagenta	sienna3
DDR1	turquoise	turquoise
GCLC	darkgreen	darkgreen
NUP153	darkmagenta	sienna3
SEMA6B	lightgreen	lightgreen
SUPT4H1	brown	sienna3
FUT8	turquoise	turquoise
ATP6V0D1	purple	grey60
SCRN1	grey	grey
COPS3	sienna3	sienna3
NT5DC3	darkorange	darkorange
OAZ1	purple	grey60
AKR1C3	greenyellow	greenyellow
ERCC3	cyan	grey60
LONP2	grey	grey
POR	grey60	grey60
CSNK2A2	grey	grey
RBP4	cyan	grey60
RTN2	salmon	lightgreen
SMARCA5	mediumpurple3	mediumpurple3
COX7C	white	white
PIK3R1	grey	grey
ST13	skyblue3	sienna3
TJP2	turquoise	turquoise
UCHL5	midnightblue	sienna3
WASF1	magenta	sienna3
PSMD2	purple	grey60
PTGES3	magenta	sienna3
HDGF	grey	grey
SEH1L	darkred	sienna3
ERP29	purple	grey60
MLF1	grey	grey
UBE2Z	purple	grey60
SV2A	grey	grey
RPS9	paleturquoise	paleturquoise
CHRNB2	blue	blue
CLDND1	turquoise	turquoise
INTS1	salmon	lightgreen
ASAH1	orangered4	sienna3
USP47	lightyellow	lightyellow
CDK10	grey	grey
ANAPC2	tan	lightgreen
GTF3C2	blue	blue
AMPD2	plum1	lightgreen
EBAG9	orangered4	sienna3
CCNC	darkred	sienna3
ARMCX3	black	sienna3
ABLIM1	greenyellow	greenyellow
SLC1A1	midnightblue	sienna3
ELP4	greenyellow	greenyellow
PPP1R9A	lightyellow	lightyellow
GTDC1	yellow	yellow
ASB13	darkgrey	darkgrey
ATN1	grey	grey
LSG1	grey	grey
SIL1	salmon	lightgreen
PSKH1	black	sienna3
NEIL1	orange	orange
CDH11	orange	orange
KIF1A	lightyellow	lightyellow
TRIM9	grey	grey
CHMP7	grey	grey
PPP4R1	mediumpurple3	mediumpurple3
DRP2	red	red
GAS2L1	salmon	lightgreen
ABR	pink	darkorange
RASSF2	turquoise	turquoise
MCTP1	grey	grey
REPIN1	saddlebrown	saddlebrown
KLHDC3	pink	darkorange
SF3B2	grey60	grey60
PHIP	turquoise	turquoise
CUTA	purple	grey60
TNFAIP1	darkgrey	darkgrey
NOL11	orangered4	sienna3
TSPAN15	turquoise	turquoise
TM2D3	magenta	sienna3
GOLGA3	grey	grey
GPR137B	lightcyan	greenyellow
PKD1	salmon	lightgreen
NKRF	black	sienna3
CD34	grey	grey
GABRB1	grey	grey
MAP7	turquoise	turquoise
NPC1	turquoise	turquoise
CX3CR1	yellowgreen	yellowgreen
ASF1A	lightcyan	greenyellow
STK25	cyan	grey60
DUSP6	grey	grey
POLR2C	darkgrey	darkgrey
ARHGDIG	pink	darkorange
SLC1A3	greenyellow	greenyellow
FAM20B	magenta	sienna3
NGDN	darkolivegreen	darkgrey
FIS1	grey60	grey60
TAPBP	tan	lightgreen
TAF5L	grey	grey
BLVRA	darkolivegreen	darkgrey
GALNT11	steelblue	steelblue
MRPL23	grey60	grey60
LRRC20	salmon	lightgreen
CCT7	purple	grey60
GUSB	grey	grey
PTPRA	darkorange	darkorange
PZP	red	red
CRISPLD2	lightsteelblue1	lightsteelblue1
HTR1E	royalblue	royalblue
CRABP2	royalblue	royalblue
AQP4	lightcyan	greenyellow
ROCK1	darkgreen	darkgreen
ABHD8	tan	lightgreen
ABCC8	grey	grey
CARHSP1	grey	grey
RPSA	grey	grey
PSMA1	brown	sienna3
UBE2NL	red	red
GTF2IRD1	grey	grey
PODXL2	lightgreen	lightgreen
PSMD10	darkturquoise	sienna3
PRPS2	darkred	sienna3
FOXRED2	grey	grey
ARMCX2	midnightblue	sienna3
HIPK2	turquoise	turquoise
TMEM11	grey	grey
CAV3	darkturquoise	sienna3
HIF1A	lightcyan	greenyellow
POGZ	grey	grey
ARPC5L	cyan	grey60
DZIP3	midnightblue	sienna3
P2RX5	grey	grey
BCR	pink	darkorange
HIRA	grey	grey
TFPT	grey60	grey60
SPP1	turquoise	turquoise
SLC1A2	grey	grey
APTX	darkolivegreen	darkgrey
ACACB	brown	sienna3
PJA1	cyan	grey60
GRINA	pink	darkorange
ITM2A	lightcyan	greenyellow
MAP3K3	magenta	sienna3
STX18	grey	grey
TMEM70	brown	sienna3
SART1	grey	grey
SBF1	orange	orange
LMO2	grey	grey
BUB3	skyblue3	sienna3
SH2D4A	royalblue	royalblue
ALDH2	greenyellow	greenyellow
TRIM37	black	sienna3
ZBED1	grey	grey
HDAC9	grey	grey
DSTN	brown	sienna3
PIK3CB	darkolivegreen	darkgrey
FAM49B	black	sienna3
NOTCH3	royalblue	royalblue
LSM14B	grey	grey
ACP2	darkgrey	darkgrey
LRP3	salmon	lightgreen
ARHGDIA	pink	darkorange
VPS52	grey	grey
DNM3	green	sienna3
TOMM34	tan	lightgreen
LYST	lightyellow	lightyellow
TBC1D17	salmon	lightgreen
RNF5	grey	grey
FHOD3	cyan	grey60
NPTXR	darkorange	darkorange
ABT1	grey	grey
NDE1	turquoise	turquoise
DBNDD1	tan	lightgreen
PDLIM2	grey	grey
CACNB4	grey	grey
TUBB2B	greenyellow	greenyellow
CLSTN2	grey	grey
SRI	lightcyan	greenyellow
RTEL1	blue	blue
ADD3	lightcyan	greenyellow
RPS15A	paleturquoise	paleturquoise
KATNB1	salmon	lightgreen
COMMD3	grey	grey
PTPRZ1	lightcyan	greenyellow
PEMT	grey	grey
LHX3	red	red
GSTZ1	grey	grey
ARCN1	turquoise	turquoise
EPHB4	blue	blue
BCLAF1	yellow	yellow
RNF167	blue	blue
RPS7	white	white
DKK3	brown	sienna3
RPN2	grey	grey
FBXL18	orange	orange
SLC35F2	red	red
MBP	turquoise	turquoise
STK11	salmon	lightgreen
SKIV2L	salmon	lightgreen
TNK1	red	red
DDX17	grey	grey
DNAJA4	red	red
BICD2	grey	grey
ABI2	yellow	yellow
TCEA2	purple	grey60
GSK3A	darkred	sienna3
RABEPK	sienna3	sienna3
GNB5	yellow	yellow
TUBG1	cyan	grey60
PLAUR	red	red
DKKL1	blue	blue
LEMD3	orangered4	sienna3
GABRA2	steelblue	steelblue
FJX1	grey	grey
AMN	blue	blue
FOXK2	grey	grey
ATP6AP1	purple	grey60
NUDCD3	salmon	lightgreen
ATP2B2	yellow	yellow
UPF3B	darkturquoise	sienna3
CDH10	magenta	sienna3
MAPK10	green	sienna3
DHCR24	purple	grey60
COX5A	white	white
S100PBP	grey	grey
RAB4A	darkturquoise	sienna3
EPHA4	lightyellow	lightyellow
LMAN2L	grey	grey
UGT8	turquoise	turquoise
CDS2	grey	grey
PMVK	grey	grey
SRP9	skyblue3	sienna3
SLC4A3	darkorange	darkorange
CD9	turquoise	turquoise
ADIPOR1	violet	orange
DPEP1	blue	blue
USP9X	black	sienna3
PYGB	tan	lightgreen
SCMH1	grey	grey
SGTA	lightgreen	lightgreen
NET1	grey	grey
BAG3	lightsteelblue1	lightsteelblue1
TRIM25	grey	grey
LZTFL1	black	sienna3
DICER1	lightyellow	lightyellow
PYCR1	darkmagenta	sienna3
TNPO2	blue	blue
GGA1	salmon	lightgreen
STAC	red	red
BRD1	grey	grey
RPS5	paleturquoise	paleturquoise
ACOT7	purple	grey60
EIF4B	yellow	yellow
RAD23B	magenta	sienna3
NPEPPS	grey	grey
FBXW11	midnightblue	sienna3
LARP1	grey	grey
ERCC1	purple	grey60
VPS4B	skyblue	darkgreen
PABPC3	grey	grey
TPM1	magenta	sienna3
OPCML	green	sienna3
PSMB2	sienna3	sienna3
HEBP1	grey	grey
RABGGTA	purple	grey60
CORO1B	black	sienna3
PTPN7	red	red
IGFBP4	grey	grey
ARHGEF10	turquoise	turquoise
IFT88	turquoise	turquoise
DUSP5	lightsteelblue1	lightsteelblue1
FLRT3	grey	grey
HERPUD1	brown	sienna3
RHOF	plum1	lightgreen
RIMS1	yellow	yellow
ADNP	darkmagenta	sienna3
ASL	grey	grey
SPARC	turquoise	turquoise
SPANXC	violet	orange
GJA8	magenta	sienna3
PSAT1	lightcyan	greenyellow
SLN	magenta	sienna3
MXRA8	green	sienna3
TSNAX	darkred	sienna3
ALDH5A1	black	sienna3
FLNB	green	sienna3
BCORL1	magenta	sienna3
TIMM44	lightgreen	lightgreen
MYL6	paleturquoise	paleturquoise
SIAH1	skyblue	darkgreen
PPP2R5D	pink	darkorange
EEF1A1	grey	grey
NDUFAB1	white	white
ACP1	yellow	yellow
WNT10B	grey	grey
OGT	yellow	yellow
TBC1D15	darkgreen	darkgreen
LRPAP1	cyan	grey60
MSRB2	grey	grey
ATP1B3	green	sienna3
BAALC	greenyellow	greenyellow
SMAD1	grey	grey
SNF8	purple	grey60
HIST1H1T	red	red
CD74	yellowgreen	yellowgreen
BRD8	darkolivegreen	darkgrey
NEU1	brown	sienna3
MCM3	orange	orange
HSPD1	lightsteelblue1	lightsteelblue1
GREM1	turquoise	turquoise
EDF1	grey60	grey60
LSM4	brown	sienna3
IFRD2	royalblue	royalblue
SRP54	darkmagenta	sienna3
LRCH4	midnightblue	sienna3
HCFC1R1	darkorange	darkorange
BAG5	darkgrey	darkgrey
CDC16	grey	grey
SASH1	brown	sienna3
MINK1	grey	grey
PRPF4	darkgrey	darkgrey
IDS	grey	grey
NDUFC1	white	white
RPL19	grey	grey
ALKBH1	blue	blue
HSPE1	skyblue3	sienna3
NSL1	turquoise	turquoise
CRLF1	grey	grey
AMPH	cyan	grey60
HADHB	lightcyan	greenyellow
LRRC32	grey	grey
VSNL1	green	sienna3
DND1	grey	grey
TCFL5	grey	grey
SNX19	grey	grey
FMOD	blue	blue
PGRMC1	magenta	sienna3
ADRA2C	blue	blue
SCN2B	tan	lightgreen
CERK	darkgrey	darkgrey
ALDH3B1	midnightblue	sienna3
TPST2	grey	grey
DRG1	grey	grey
RFX5	grey	grey
DHX32	violet	orange
DNASE2	blue	blue
TNFRSF10B	violet	orange
FYN	grey	grey
LIMD2	blue	blue
MT1E	greenyellow	greenyellow
IGFBP3	grey	grey
KCNA1	grey	grey
UBE4B	yellow	yellow
CA11	pink	darkorange
PENK	grey	grey
HMBS	grey	grey
ANKFY1	grey	grey
COMMD8	darkturquoise	sienna3
YWHAQ	darkmagenta	sienna3
STXBP6	grey	grey
TUBB6	lightsteelblue1	lightsteelblue1
RABL3	grey	grey
PTK2B	pink	darkorange
RASL11B	grey	grey
DCXR	grey	grey
GAA	salmon	lightgreen
CAMK2B	tan	lightgreen
MAPK1	brown	sienna3
ARL6IP4	grey60	grey60
OR1D2	red	red
NME3	plum1	lightgreen
KCTD12	darkturquoise	sienna3
SYMPK	orange	orange
PEBP1	grey	grey
B3GALNT1	magenta	sienna3
CCNL1	grey	grey
RIMBP2	magenta	sienna3
PAIP1	darkred	sienna3
PRSS22	grey	grey
ATF2	darkturquoise	sienna3
RPS17	paleturquoise	paleturquoise
TMCC1	grey	grey
DDX3X	yellow	yellow
HSP90B1	yellow	yellow
GRIA1	cyan	grey60
ARHGEF7	grey	grey
MRFAP1L1	magenta	sienna3
RPE	grey	grey
CROCC	violet	orange
GOT2	darkgrey	darkgrey
RAP1A	turquoise	turquoise
RBMS1	grey	grey
BCL6	greenyellow	greenyellow
ENPP4	darkgreen	darkgreen
CHCHD2	brown	sienna3
RASGRP2	orange	orange
ZNF592	plum1	lightgreen
MOCS2	magenta	sienna3
ACTN1	darkorange	darkorange
BDH2	greenyellow	greenyellow
ATP1A2	greenyellow	greenyellow
ANP32E	lightcyan	greenyellow
AGPAT2	blue	blue
ARC	grey	grey
MAPK8IP2	pink	darkorange
CASD1	magenta	sienna3
PARP6	grey	grey
ZNF395	grey	grey
CPEB1	grey	grey
DYRK1B	orange	orange
KALRN	darkolivegreen	darkgrey
SLC11A2	grey	grey
RPL38	saddlebrown	saddlebrown
SLC24A2	grey	grey
ROBO3	brown	sienna3
SYNJ2	turquoise	turquoise
GNB3	blue	blue
CDC37	purple	grey60
NQO1	greenyellow	greenyellow
RALGDS	grey	grey
TRAP1	purple	grey60
SRRM1	turquoise	turquoise
DYSF	turquoise	turquoise
TPPP	brown	sienna3
KIFC1	magenta	sienna3
ETF1	darkturquoise	sienna3
DBI	lightcyan	greenyellow
NUP107	grey	grey
ISG15	yellowgreen	yellowgreen
LAMP1	turquoise	turquoise
GANAB	violet	orange
ARF5	grey60	grey60
C1QA	yellowgreen	yellowgreen
HYPK	paleturquoise	paleturquoise
NPEPL1	blue	blue
DNAJB1	lightsteelblue1	lightsteelblue1
PRDM12	lightgreen	lightgreen
TXNIP	grey	grey
CRYGB	royalblue	royalblue
EPM2AIP1	black	sienna3
DYNC1H1	grey60	grey60
PPAT	grey	grey
CACNB2	yellow	yellow
CSNK2B	pink	darkorange
MIA3	midnightblue	sienna3
SH3BGRL	skyblue3	sienna3
SCD5	grey	grey
F12	cyan	grey60
EEF2	grey	grey
CBX5	grey	grey
MYRIP	darkturquoise	sienna3
BICD1	saddlebrown	saddlebrown
CCKBR	cyan	grey60
ACTR3B	green	sienna3
CLIP2	tan	lightgreen
PTPRN2	brown	sienna3
TNIP1	grey	grey
USP1	skyblue	darkgreen
BTG3	grey	grey
SUPV3L1	grey	grey
ZNF384	grey	grey
MAGEF1	cyan	grey60
WIF1	greenyellow	greenyellow
ARHGEF10L	orange	orange
PMS1	orangered4	sienna3
ITPKC	grey	grey
SDF4	tan	lightgreen
GNA14	grey	grey
SLC24A3	grey	grey
RAB1A	orangered4	sienna3
NDUFA3	white	white
TNR	green	sienna3
MKKS	sienna3	sienna3
DDAH2	green	sienna3
MLLT11	green	sienna3
RPL6	magenta	sienna3
FBXW7	grey	grey
CBX6	salmon	lightgreen
MOSPD2	turquoise	turquoise
RCN2	magenta	sienna3
TULP4	grey	grey
PANK4	purple	grey60
LMO4	green	sienna3
MAGED2	purple	grey60
KIF5C	steelblue	steelblue
TSPYL2	darkorange	darkorange
STAR	grey	grey
FGF6	darkturquoise	sienna3
ARID5A	blue	blue
UNC13A	grey	grey
CXXC4	grey	grey
XBP1	grey	grey
CSK	green	sienna3
CDC42	brown	sienna3
OXR1	yellow	yellow
IMP4	purple	grey60
MPPED1	darkorange	darkorange
FADS3	pink	darkorange
SUOX	red	red
COL5A3	greenyellow	greenyellow
FBXL12	grey	grey
KBTBD11	grey	grey
MAPT	lightyellow	lightyellow
NOSIP	grey60	grey60
MRPS11	purple	grey60
UBE4A	skyblue	darkgreen
ANK3	lightyellow	lightyellow
ALDH6A1	lightcyan	greenyellow
ARL2	grey60	grey60
ZNF408	magenta	sienna3
ZIC1	grey	grey
MAL	turquoise	turquoise
PRRX2	darkmagenta	sienna3
RPL3	grey	grey
ASPA	turquoise	turquoise
PLCB3	blue	blue
TMED9	plum1	lightgreen
CAMKK2	grey	grey
MT1M	yellowgreen	yellowgreen
CAND2	grey	grey
KIF3C	cyan	grey60
CUL7	lightgreen	lightgreen
LTB	blue	blue
UBE2L3	yellow	yellow
CCDC28A	brown	sienna3
PER1	grey	grey
RAB40B	darkgreen	darkgreen
MAP3K9	green	sienna3
ID4	greenyellow	greenyellow
GABRB3	steelblue	steelblue
POLRMT	tan	lightgreen
TSTA3	tan	lightgreen
TYROBP	yellowgreen	yellowgreen
GRM7	black	sienna3
MPPE1	grey	grey
ATP6AP2	yellow	yellow
HIST1H2AC	turquoise	turquoise
NTRK2	greenyellow	greenyellow
PIGZ	darkgrey	darkgrey
CNOT1	grey	grey
DLEC1	red	red
AKAP8L	plum1	lightgreen
CORO1C	midnightblue	sienna3
ARHGEF11	pink	darkorange
KPNB1	grey	grey
RPS10	paleturquoise	paleturquoise
DPYSL3	grey	grey
SPOP	grey	grey
TNFRSF21	green	sienna3
NECAP2	green	sienna3
GPD1L	green	sienna3
BCKDK	grey60	grey60
MAP2	yellow	yellow
GGPS1	black	sienna3
SCN3B	cyan	grey60
SGCE	darkgreen	darkgreen
PIK3C2B	turquoise	turquoise
NIPA2	black	sienna3
KLKB1	midnightblue	sienna3
SNRPF	grey	grey
ASNS	cyan	grey60
FAF1	grey	grey
A2M	lightcyan	greenyellow
NSFL1C	grey	grey
VPS13C	darkgreen	darkgreen
CDC42BPB	pink	darkorange
MBD1	grey	grey
NME7	brown	sienna3
PEPD	grey	grey
USP48	grey	grey
RPL36AL	grey	grey
NAB2	lightgreen	lightgreen
CAMK1D	steelblue	steelblue
SLC22A17	tan	lightgreen
ATP8A2	green	sienna3
SF1	grey	grey
ZGPAT	salmon	lightgreen
RHOC	lightcyan	greenyellow
WWOX	grey	grey
MAG	turquoise	turquoise
EIF2B4	grey	grey
GNL3	brown	sienna3
UNG	greenyellow	greenyellow
ENTPD4	darkolivegreen	darkgrey
NLGN4X	darkturquoise	sienna3
PUM1	brown	sienna3
GNB1L	orange	orange
RAB17	orange	orange
CD180	grey	grey
HK1	cyan	grey60
GPC1	plum1	lightgreen
AMPD3	turquoise	turquoise
PTCD2	grey	grey
WDR45	pink	darkorange
FAM50A	grey	grey
NBPF14	lightcyan	greenyellow
YWHAB	green	sienna3
EVI2A	turquoise	turquoise
WDR1	saddlebrown	saddlebrown
GTF2E1	lightgreen	lightgreen
PTDSS2	lightgreen	lightgreen
CHKA	grey	grey
TBR1	yellow	yellow
CASKIN2	green	sienna3
SLC41A3	grey	grey
UBE2D4	grey	grey
VPS72	grey	grey
EVL	darkorange	darkorange
BTBD3	darkmagenta	sienna3
KLHL26	grey	grey
OSBPL9	darkgreen	darkgreen
CBR4	skyblue	darkgreen
SMARCD3	darkorange	darkorange
HTR2A	darkgrey	darkgrey
RXRA	brown	sienna3
NDP	grey	grey
ALDH7A1	lightcyan	greenyellow
POMGNT1	grey	grey
TRMT1	salmon	lightgreen
CNTNAP2	steelblue	steelblue
SPATS2	black	sienna3
ISCU	green	sienna3
CSTF2	grey	grey
CBR1	turquoise	turquoise
ARL8B	green	sienna3
GSTO1	white	white
MAPRE1	lightcyan	greenyellow
EHBP1	black	sienna3
TBC1D10B	tan	lightgreen
IMPDH1	grey	grey
TUBG2	darkorange	darkorange
LHX6	cyan	grey60
SNTA1	green	sienna3
S100A13	green	sienna3
PSMC2	yellow	yellow
SLC4A1AP	brown	sienna3
PPP1R8	skyblue	darkgreen
TM6SF2	blue	blue
YPEL5	green	sienna3
CHST8	blue	blue
GNAI1	darkgreen	darkgreen
FEM1C	grey	grey
AKTIP	midnightblue	sienna3
PQBP1	purple	grey60
COX7B	white	white
ADSL	green	sienna3
ZDHHC18	blue	blue
NPTX2	grey	grey
ETFB	plum1	lightgreen
MFSD5	grey	grey
PIAS3	grey	grey
DOK5	black	sienna3
RGL2	greenyellow	greenyellow
PCSK1	black	sienna3
QTRT1	tan	lightgreen
ARHGEF6	greenyellow	greenyellow
MRPL17	purple	grey60
PSORS1C2	red	red
PEF1	purple	grey60
MTUS1	lightcyan	greenyellow
MAN1B1	grey60	grey60
KCNAB1	magenta	sienna3
SNRPB2	grey	grey
NEDD4L	grey	grey
OSBPL10	grey	grey
HUWE1	pink	darkorange
NR3C1	skyblue	darkgreen
RNPS1	darkorange	darkorange
FOLR1	grey	grey
IKBKG	grey	grey
NARS2	grey	grey
MRPS22	darkolivegreen	darkgrey
TTR	lightcyan	greenyellow
VASH1	grey	grey
IFITM1	yellowgreen	yellowgreen
KCNN1	grey	grey
RGN	greenyellow	greenyellow
VASP	blue	blue
LAIR1	red	red
PDGFRB	green	sienna3
WWP2	grey	grey
NMNAT2	cyan	grey60
DPP6	green	sienna3
PHACTR2	steelblue	steelblue
CYC1	purple	grey60
KCNMB2	red	red
NCOR1	saddlebrown	saddlebrown
POLR1E	orange	orange
TRAK1	grey	grey
ERGIC3	pink	darkorange
DPP3	grey	grey
RPP40	darkolivegreen	darkgrey
ARL5A	black	sienna3
PCNA	darkgreen	darkgreen
DYRK4	grey	grey
TRAF3	grey	grey
VDAC2	brown	sienna3
BAG1	grey60	grey60
CALCOCO2	lightcyan	greenyellow
PHYHIP	tan	lightgreen
CYP4F2	red	red
CBFB	turquoise	turquoise
ATP6V1G2	brown	sienna3
SPTLC1	skyblue	darkgreen
DGUOK	brown	sienna3
CHCHD7	darkolivegreen	darkgrey
MAS1	grey	grey
OR2C1	grey	grey
CDX1	black	sienna3
PKN1	lightgreen	lightgreen
RAB40C	grey	grey
OGDH	pink	darkorange
ZC3H14	grey	grey
DCP1A	grey	grey
LTK	blue	blue
PPARD	lightgreen	lightgreen
SEZ6L2	tan	lightgreen
GRB2	grey	grey
WWC1	grey	grey
DDX10	green	sienna3
RPL30	paleturquoise	paleturquoise
KIF5B	cyan	grey60
MRPL48	grey	grey
PPIL2	blue	blue
TRAPPC6A	grey	grey
PEG10	magenta	sienna3
ZNF451	turquoise	turquoise
ACACA	tan	lightgreen
NDEL1	green	sienna3
IMMT	brown	sienna3
EIF1	darkmagenta	sienna3
EXOSC5	purple	grey60
TMEM106C	grey	grey
SPG21	grey	grey
SEC61B	white	white
RANBP3	lightgreen	lightgreen
SEPHS1	grey	grey
FRAT1	grey	grey
CSNK1G3	yellow	yellow
BCAP29	yellow	yellow
POLR3B	orangered4	sienna3
CIRBP	grey	grey
KPNA3	black	sienna3
PPME1	tan	lightgreen
TBCC	darkgrey	darkgrey
SSH1	grey	grey
SUPT7L	darkmagenta	sienna3
KLF10	grey	grey
PCDH1	blue	blue
NDUFA4	white	white
RND1	grey	grey
CCND3	grey	grey
NDUFA9	sienna3	sienna3
RCBTB1	turquoise	turquoise
UBE2D3	yellow	yellow
NAGK	purple	grey60
NONO	yellow	yellow
ZNF544	darkolivegreen	darkgrey
PRKCD	darkorange	darkorange
DPM3	paleturquoise	paleturquoise
SPAG16	skyblue	darkgreen
CRYM	cyan	grey60
CHD1L	turquoise	turquoise
NDFIP1	brown	sienna3
SRPK2	steelblue	steelblue
DVL3	grey	grey
CEBPB	yellowgreen	yellowgreen
GPRASP1	green	sienna3
TNFAIP2	red	red
B4GALT2	plum1	lightgreen
SAP130	grey	grey
UGCG	steelblue	steelblue
LTBR	midnightblue	sienna3
AKAP11	midnightblue	sienna3
DDAH1	greenyellow	greenyellow
ACSL3	black	sienna3
DAAM1	grey	grey
SLK	orangered4	sienna3
FOLH1	turquoise	turquoise
GPR153	plum1	lightgreen
GABRB2	violet	orange
SHARPIN	blue	blue
HCCS	black	sienna3
HGS	tan	lightgreen
DLD	midnightblue	sienna3
KCNJ4	orange	orange
IQCC	blue	blue
ZNF248	darkolivegreen	darkgrey
RWDD1	darkgreen	darkgreen
RTN3	brown	sienna3
CHRFAM7A	green	sienna3
CHD4	lightyellow	lightyellow
CHPF	lightgreen	lightgreen
ALG6	blue	blue
SAMHD1	red	red
KLHL3	grey	grey
HARS2	grey	grey
ASRGL1	greenyellow	greenyellow
DIXDC1	darkmagenta	sienna3
GMEB2	orange	orange
PLCH2	blue	blue
TRIM23	yellow	yellow
GPR22	midnightblue	sienna3
COX6B1	white	white
RPS12	paleturquoise	paleturquoise
KRIT1	grey	grey
R3HDM2	grey	grey
MCFD2	darkred	sienna3
MECR	grey	grey
ALDH18A1	yellow	yellow
COG4	plum1	lightgreen
POLR2I	grey60	grey60
GPKOW	purple	grey60
LAIR2	red	red
WWP1	grey	grey
NAGPA	salmon	lightgreen
OLIG2	turquoise	turquoise
GTF2I	grey	grey
TNS1	green	sienna3
EXOSC4	grey60	grey60
MPDU1	grey	grey
RPL14	darkturquoise	sienna3
ZNF672	grey	grey
STK38L	grey	grey
PPP2R2A	royalblue	royalblue
RNF138	turquoise	turquoise
PIGT	turquoise	turquoise
SEC63	grey	grey
LGALS1	grey60	grey60
AMT	grey	grey
ARMC6	blue	blue
CXCL14	grey	grey
KCTD13	pink	darkorange
TBC1D5	grey	grey
GABRG2	yellow	yellow
SYN1	tan	lightgreen
GTPBP8	grey	grey
PGM5	royalblue	royalblue
RCHY1	skyblue3	sienna3
RPP30	grey	grey
JARID2	saddlebrown	saddlebrown
MAPK9	brown	sienna3
PPID	darkgrey	darkgrey
ZXDC	magenta	sienna3
CETN1	red	red
CTDSP1	green	sienna3
KIAA0232	grey	grey
PCDH9	lightyellow	lightyellow
ALOX15B	grey	grey
STX8	sienna3	sienna3
RFNG	grey	grey
ANKRA2	orangered4	sienna3
ANKRD27	grey	grey
PEA15	royalblue	royalblue
TTBK2	lightyellow	lightyellow
CDC42EP1	turquoise	turquoise
RPL10A	magenta	sienna3
FRMPD4	steelblue	steelblue
GPC5	greenyellow	greenyellow
BGN	blue	blue
SERPINH1	lightsteelblue1	lightsteelblue1
USP9Y	grey	grey
QKI	turquoise	turquoise
DEFA6	grey	grey
VPS41	brown	sienna3
OAT	darkred	sienna3
LSM6	grey	grey
TMEM43	grey	grey
RPL31	grey	grey
IRAK1	grey	grey
LTC4S	royalblue	royalblue
TTC4	grey	grey
EIF4E	darkturquoise	sienna3
ERH	grey	grey
PPP1R16B	grey	grey
STK24	brown	sienna3
RB1CC1	magenta	sienna3
DLGAP2	grey	grey
ARPC4	pink	darkorange
CRY2	grey	grey
ALDH4A1	greenyellow	greenyellow
MARK1	yellow	yellow
NRIP1	black	sienna3
CSTB	grey	grey
POLE3	midnightblue	sienna3
FBXO7	turquoise	turquoise
RGS4	brown	sienna3
TMPRSS6	skyblue3	sienna3
KIR2DS5	red	red
RAB3GAP1	black	sienna3
CNR2	red	red
PFDN5	paleturquoise	paleturquoise
SLC12A2	darkorange	darkorange
PKIA	magenta	sienna3
TXN2	blue	blue
DNAJC15	violet	orange
MRPS27	brown	sienna3
H2AFZ	white	white
SLC9A5	blue	blue
VDAC1	brown	sienna3
CACNB1	pink	darkorange
TCF20	saddlebrown	saddlebrown
AKAP12	magenta	sienna3
GRM3	turquoise	turquoise
DDX11	grey	grey
TSC22D1	black	sienna3
SNX7	darkturquoise	sienna3
MUC1	grey	grey
LARP4	royalblue	royalblue
PDHA1	cyan	grey60
CYP46A1	salmon	lightgreen
TRPC4AP	grey	grey
RPS6	paleturquoise	paleturquoise
SPEN	turquoise	turquoise
TRIO	grey	grey
IL17RB	greenyellow	greenyellow
SLC27A5	lightgreen	lightgreen
CLK1	turquoise	turquoise
PLD3	pink	darkorange
ECHDC2	green	sienna3
DDB1	grey	grey
GNL1	blue	blue
LRP1	blue	blue
PNMA3	blue	blue
MTMR2	darkmagenta	sienna3
UBQLN2	darkred	sienna3
PRAF2	pink	darkorange
ELAVL3	blue	blue
IL4R	lightsteelblue1	lightsteelblue1
CTF1	blue	blue
MEF2C	steelblue	steelblue
CTSL	grey	grey
AAMP	purple	grey60
EPN2	turquoise	turquoise
PPP1R1A	grey	grey
SCP2	mediumpurple3	mediumpurple3
GRIN1	pink	darkorange
DGKD	grey	grey
MARS	grey	grey
CHRNA3	red	red
CHN2	yellow	yellow
RANBP9	yellow	yellow
DDT	grey60	grey60
FBXL14	lightsteelblue1	lightsteelblue1
NBL1	salmon	lightgreen
RPL34	paleturquoise	paleturquoise
KRT9	red	red
XPO7	yellow	yellow
FLCN	saddlebrown	saddlebrown
CNOT7	steelblue	steelblue
ARID4B	darkred	sienna3
PRDM14	darkmagenta	sienna3
SORL1	darkgrey	darkgrey
HOXD1	turquoise	turquoise
COPS4	brown	sienna3
PARP2	darkgrey	darkgrey
VRK3	grey	grey
NDUFB8	grey60	grey60
ZNF184	orangered4	sienna3
MRPL35	yellow	yellow
SETBP1	grey	grey
CSTF3	grey	grey
PAFAH1B1	yellow	yellow
IL1RAPL1	saddlebrown	saddlebrown
NCKIPSD	darkgrey	darkgrey
GATM	lightcyan	greenyellow
RNF13	turquoise	turquoise
KCNK10	grey	grey
ZNF266	grey	grey
GJB4	red	red
PSMB4	grey	grey
THAP7	tan	lightgreen
SLTM	skyblue	darkgreen
TPR	lightyellow	lightyellow
PIGF	darkgreen	darkgreen
TUBB	purple	grey60
DDR2	grey	grey
PHGDH	turquoise	turquoise
PAX6	greenyellow	greenyellow
MLC1	greenyellow	greenyellow
TRIM45	grey	grey
PC	orange	orange
HLA-A	green	sienna3
KLRC3	red	red
TM9SF4	grey	grey
PTPRU	grey	grey
PRSS3	cyan	grey60
PSMD8	purple	grey60
NDUFB5	midnightblue	sienna3
ADD1	grey	grey
RPL26L1	white	white
CTBP2	grey	grey
TNKS2	mediumpurple3	mediumpurple3
SSBP2	midnightblue	sienna3
KCND3	darkgrey	darkgrey
SYF2	grey	grey
KDELR1	darkorange	darkorange
SEC24C	grey	grey
PPP3CA	black	sienna3
RAF1	red	red
TTLL7	turquoise	turquoise
CGGBP1	yellow	yellow
LRP6	lightyellow	lightyellow
SV2C	grey	grey
SLC2A3	grey	grey
PTPRF	grey	grey
CYFIP1	lightcyan	greenyellow
NUP85	cyan	grey60
NAPA	pink	darkorange
COMT	grey	grey
LANCL1	darkmagenta	sienna3
MAP4K4	turquoise	turquoise
PRKAG1	saddlebrown	saddlebrown
NTSR1	grey	grey
NFIL3	lightsteelblue1	lightsteelblue1
SLITRK3	grey	grey
PARP1	lightcyan	greenyellow
TLE6	royalblue	royalblue
ATXN2L	blue	blue
ADCY6	grey	grey
VCP	purple	grey60
PSMB10	grey60	grey60
NFIC	violet	orange
PRKACB	yellow	yellow
OSBPL1A	grey	grey
RGS7	black	sienna3
SNCB	pink	darkorange
CDK5RAP1	grey	grey
MT1H	greenyellow	greenyellow
ARHGEF3	black	sienna3
CCNB1IP1	grey	grey
SYNE1	grey	grey
PITPNC1	greenyellow	greenyellow
EVX1	blue	blue
ADCY9	violet	orange
ABLIM3	grey	grey
GNPDA1	grey	grey
POLD4	grey	grey
PABPC4	grey	grey
GLRX2	green	sienna3
PALM	tan	lightgreen
LRRC40	grey	grey
TDRD7	grey	grey
CD1A	red	red
AGPAT1	pink	darkorange
PCDHA10	blue	blue
ERBB3	turquoise	turquoise
MPDZ	darkgreen	darkgreen
CEBPD	lightsteelblue1	lightsteelblue1
AGTPBP1	darkgreen	darkgreen
CHGA	darkgrey	darkgrey
LUZP1	grey	grey
RPS11	grey	grey
OSBPL2	grey	grey
NUP43	grey	grey
PPL	darkgrey	darkgrey
SCN8A	yellow	yellow
PEX19	saddlebrown	saddlebrown
ENC1	green	sienna3
PRR11	saddlebrown	saddlebrown
ARL4A	grey	grey
CXXC1	darkred	sienna3
MAFB	darkolivegreen	darkgrey
SCN3A	black	sienna3
SPON2	grey	grey
LHFPL2	lightcyan	greenyellow
AUP1	grey	grey
PAFAH1B3	purple	grey60
SEC23B	lightgreen	lightgreen
PTOV1	tan	lightgreen
PSMD13	grey60	grey60
SLC17A6	black	sienna3
TAF9	brown	sienna3
VRK2	turquoise	turquoise
TSN	yellow	yellow
GSPT2	midnightblue	sienna3
STK19	purple	grey60
AARSD1	cyan	grey60
HTRA2	cyan	grey60
CDC40	black	sienna3
UBE2E1	turquoise	turquoise
SATB2	black	sienna3
ARMC7	orange	orange
DYNLT1	turquoise	turquoise
MRPL39	midnightblue	sienna3
CAST	midnightblue	sienna3
ALOX12P2	violet	orange
CALU	grey	grey
PPP2R5A	greenyellow	greenyellow
ZNF207	yellow	yellow
SP3	skyblue	darkgreen
NARF	grey60	grey60
HSPA4	grey	grey
B3GAT1	tan	lightgreen
RER1	grey	grey
ARL3	white	white
ZNF22	darkgreen	darkgreen
TMED1	black	sienna3
BAIAP2	tan	lightgreen
ATR	orangered4	sienna3
IGSF3	grey	grey
TTLL1	grey	grey
CUL1	brown	sienna3
RAP2A	steelblue	steelblue
RPL4	grey	grey
LMO3	grey	grey
ZNF710	grey	grey
HBP1	turquoise	turquoise
PSD3	steelblue	steelblue
NCDN	pink	darkorange
DDX50	brown	sienna3
SH3GL2	green	sienna3
CAPZA2	midnightblue	sienna3
ZNF562	lightyellow	lightyellow
[truncated: 4,414 more rows]
