# Supplementary material for: Exploring hub genes and crucial pathways linked to oxidative stress in bipolar disorder depressive episodes through bioinformatics analysis
Source: Front Psychiatry. 2024 Mar 6;15:1323527. doi: 10.3389/fpsyt.2024.1323527 (PMC10950934; doi:10.3389/fpsyt.2024.1323527)
Supplement: Supplementary file 5 [file Table_5.xls]

## Sheet: Sheet1
Table S5 Macro-module functional analysis performed using ClueGO Cytoscape plugin. The table reports macro-module' functional categories identified by ClueGO
GOID	GOTerm	Ontology Source	Term PValue	Term PValue Corrected with Bonferroni step down	Group PValue Corrected with Bonferroni step down	GOLevels	% Associated Genes	Nr. Genes	Associated Genes Found
GO:2000379	positive regulation of reactive oxygen species metabolic process	GO_BiologicalProcess-EBI-UniProt-GOA-ACAP-ARAP_25.05.2022_00h00	0.000652041	0.000652041	{Group5=3.4012048984117964E-6, Group7=1.5998486546342023E-11}	[4, 5, 6]	4	3	[AGT, CDKN1A, SNCA]
GO:1904705	regulation of vascular associated smooth muscle cell proliferation	GO_BiologicalProcess-EBI-UniProt-GOA-ACAP-ARAP_25.05.2022_00h00	0.000390758	0.00156303	{Group7=1.5998486546342023E-11}	[5, 6]	4.7619	3	[AGT, CDKN1A, EDN1]
GO:1904407	positive regulation of nitric oxide metabolic process	GO_BiologicalProcess-EBI-UniProt-GOA-ACAP-ARAP_25.05.2022_00h00	0.000174255	0.00174255	{Group7=1.5998486546342023E-11}	[4, 5, 6]	6.25	3	[AGT, EDN1, NPY]
GO:1903146	regulation of autophagy of mitochondrion	GO_BiologicalProcess-EBI-UniProt-GOA-ACAP-ARAP_25.05.2022_00h00	9.33874e-05	0.00112065	{Group2=2.8016221312962585E-4}	[5, 6, 7, 8]	7.69231	3	[DNM1L, SLC25A4, VDAC1]
GO:1902653	secondary alcohol biosynthetic process	GO_BiologicalProcess-EBI-UniProt-GOA-ACAP-ARAP_25.05.2022_00h00	0.000355258	0.00177629	{Group6=1.8619170758714113E-6}	[5, 6]	4.91803	3	[APOE, DHCR24, HMGCR]
GO:0140353	lipid export from cell	GO_BiologicalProcess-EBI-UniProt-GOA-ACAP-ARAP_25.05.2022_00h00	0.00026142	0.00182994	{Group7=1.5998486546342023E-11}	[3, 5, 6]	5.45455	3	[AGT, CRH, EDN1]
GO:0071548	response to dexamethasone	GO_BiologicalProcess-EBI-UniProt-GOA-ACAP-ARAP_25.05.2022_00h00	0.000234165	0.00187332	{Group1=4.683304235234535E-4}	[5, 7, 8]	5.66038	3	[EDN1, PIK3CA, TIMP1]
GO:0061049	cell growth involved in cardiac muscle cell development	GO_BiologicalProcess-EBI-UniProt-GOA-ACAP-ARAP_25.05.2022_00h00	3.04594e-05	0.00048735	{Group7=1.5998486546342023E-11}	[4, 5, 6, 7, 8, 9, 10]	11.1111	3	[AGT, EDN1, MAP2K4]
GO:0060428	lung epithelium development	GO_BiologicalProcess-EBI-UniProt-GOA-ACAP-ARAP_25.05.2022_00h00	0.000143639	0.00158003	{Group3=6.777720423622747E-4}	[5, 6, 7]	6.66667	3	[CDC42, KRAS, MAP2K1]
GO:0060425	lung morphogenesis	GO_BiologicalProcess-EBI-UniProt-GOA-ACAP-ARAP_25.05.2022_00h00	0.000221258	0.00199132	{Group3=6.777720423622747E-4}	[4, 5, 6, 7]	5.76923	3	[CDC42, KRAS, MAP2K1]
GO:0055078	sodium ion homeostasis	GO_BiologicalProcess-EBI-UniProt-GOA-ACAP-ARAP_25.05.2022_00h00	0.000338318	0.00202991	{Group7=1.5998486546342023E-11}	[8]	5	3	[AGT, EDN1, SLC1A3]
GO:0051937	catecholamine transport	GO_BiologicalProcess-EBI-UniProt-GOA-ACAP-ARAP_25.05.2022_00h00	3.02034e-05	0.000513458	{Group7=1.5998486546342023E-11}	[6]	5.06329	4	[AGT, CRH, HTR2A, SNCA]
GO:0050433	regulation of catecholamine secretion	GO_BiologicalProcess-EBI-UniProt-GOA-ACAP-ARAP_25.05.2022_00h00	1.15301e-05	0.000230602	{Group7=1.5998486546342023E-11}	[4, 5, 6, 7, 8]	6.45161	4	[AGT, CRH, HTR2A, SNCA]
GO:0050432	catecholamine secretion	GO_BiologicalProcess-EBI-UniProt-GOA-ACAP-ARAP_25.05.2022_00h00	1.22917e-05	0.000233541	{Group7=1.5998486546342023E-11}	[4, 6, 7]	6.34921	4	[AGT, CRH, HTR2A, SNCA]
GO:0048169	regulation of long-term neuronal synaptic plasticity	GO_BiologicalProcess-EBI-UniProt-GOA-ACAP-ARAP_25.05.2022_00h00	3.04594e-05	0.00048735	{Group4=9.747531908682529E-6, Group5=3.4012048984117964E-6, Group7=1.5998486546342023E-11}	[5, 7, 8, 9, 10, 11]	11.1111	3	[AGT, KRAS, SNCA]
GO:0048168	regulation of neuronal synaptic plasticity	GO_BiologicalProcess-EBI-UniProt-GOA-ACAP-ARAP_25.05.2022_00h00	1.22917e-05	0.000233541	{Group5=3.4012048984117964E-6, Group6=1.8619170758714113E-6, Group7=1.5998486546342023E-11}	[4, 6, 7, 8, 9, 10]	6.34921	4	[AGT, APOE, KRAS, SNCA]
GO:0043407	negative regulation of MAP kinase activity	GO_BiologicalProcess-EBI-UniProt-GOA-ACAP-ARAP_25.05.2022_00h00	0.000390758	0.00156303	{Group4=9.747531908682529E-6, Group5=3.4012048984117964E-6, Group6=1.8619170758714113E-6}	[6, 7, 8, 9, 10, 11, 12]	4.7619	3	[AGT, APOE, HMGCR]
GO:0042310	vasoconstriction	GO_BiologicalProcess-EBI-UniProt-GOA-ACAP-ARAP_25.05.2022_00h00	5.9816e-05	0.00089724	{Group7=1.5998486546342023E-11}	[6, 7]	4.25532	4	[AGT, EDN1, HTR2A, SNTA1]
GO:0019646	aerobic electron transport chain	GO_BiologicalProcess-EBI-UniProt-GOA-ACAP-ARAP_25.05.2022_00h00	6.49476e-05	0.000909266	{Group0=2.597902625675415E-4}	[6, 7, 8]	4.16667	4	[COX5A, DLD, SNCA, UQCRFS1]
GO:0019229	regulation of vasoconstriction	GO_BiologicalProcess-EBI-UniProt-GOA-ACAP-ARAP_25.05.2022_00h00	2.0919e-05	0.000376542	{Group7=1.5998486546342023E-11}	[5, 6, 7, 8]	5.55556	4	[AGT, EDN1, HTR2A, SNTA1]
GO:0016126	sterol biosynthetic process	GO_BiologicalProcess-EBI-UniProt-GOA-ACAP-ARAP_25.05.2022_00h00	0.000489285	0.00146785	{Group6=1.8619170758714113E-6}	[5, 6]	4.41176	3	[APOE, DHCR24, HMGCR]
GO:0014829	vascular associated smooth muscle contraction	GO_BiologicalProcess-EBI-UniProt-GOA-ACAP-ARAP_25.05.2022_00h00	3.04594e-05	0.00048735	{Group7=1.5998486546342023E-11}	[6, 7, 8]	11.1111	3	[AGT, EDN1, HTR2A]
GO:0014824	artery smooth muscle contraction	GO_BiologicalProcess-EBI-UniProt-GOA-ACAP-ARAP_25.05.2022_00h00	2.34576e-06	5.16067e-05	{Group7=1.5998486546342023E-11}	[7, 8, 9]	25	3	[AGT, EDN1, HTR2A]
GO:0014820	tonic smooth muscle contraction	GO_BiologicalProcess-EBI-UniProt-GOA-ACAP-ARAP_25.05.2022_00h00	3.04468e-06	6.39384e-05	{Group7=1.5998486546342023E-11}	[6]	23.0769	3	[AGT, EDN1, HTR2A]
GO:0010660	regulation of muscle cell apoptotic process	GO_BiologicalProcess-EBI-UniProt-GOA-ACAP-ARAP_25.05.2022_00h00	0.000555383	0.00111077	{Group7=1.5998486546342023E-11}	[6, 7]	4.22535	3	[AGT, EDN1, MAP2K4]
GO:0008306	associative learning	GO_BiologicalProcess-EBI-UniProt-GOA-ACAP-ARAP_25.05.2022_00h00	5.9816e-05	0.00089724	{Group4=9.747531908682529E-6, Group6=1.8619170758714113E-6, Group7=1.5998486546342023E-11}	[5, 7]	4.25532	4	[AGT, HMGCR, KRAS, SNAP25]
GO:0007263	nitric oxide mediated signal transduction	GO_BiologicalProcess-EBI-UniProt-GOA-ACAP-ARAP_25.05.2022_00h00	6.73029e-05	0.000874938	{Group5=3.4012048984117964E-6, Group6=1.8619170758714113E-6}	[5, 6, 7]	8.57143	3	[AGT, APOE, GUCY1B1]
GO:0007187	G protein-coupled receptor signaling pathway, coupled to cyclic nucleotide second messenger	GO_BiologicalProcess-EBI-UniProt-GOA-ACAP-ARAP_25.05.2022_00h00	0.000652041	0.000652041	{Group7=1.5998486546342023E-11}	[4, 5, 6]	4	3	[AGT, HTR2A, NPY]
GO:0006695	cholesterol biosynthetic process	GO_BiologicalProcess-EBI-UniProt-GOA-ACAP-ARAP_25.05.2022_00h00	0.000355258	0.00177629	{Group6=1.8619170758714113E-6}	[6, 7]	4.91803	3	[APOE, DHCR24, HMGCR]
GO:0005179	hormone activity	GO_BiologicalProcess-EBI-UniProt-GOA-ACAP-ARAP_25.05.2022_00h00	8.54416e-07	1.96516e-05	{Group7=1.5998486546342023E-11}	[4, 5, 6]	4.13793	6	[AGT, CRH, EDN1, NPY, SST, TIMP1]
GO:0003301	physiological cardiac muscle hypertrophy	GO_BiologicalProcess-EBI-UniProt-GOA-ACAP-ARAP_25.05.2022_00h00	3.04594e-05	0.00048735	{Group7=1.5998486546342023E-11}	[4, 5, 6, 7, 8, 9]	11.1111	3	[AGT, EDN1, MAP2K4]
